# Supplementary material for: Understanding the burden of poor mental health and wellbeing among persons affected by leprosy or Buruli ulcer in Nigeria: A community based cross-sectional study
Source: PLoS One. 2024 Jun 17;19(6):e0304786. doi: 10.1371/journal.pone.0304786 (PMC11182497; doi:10.1371/journal.pone.0304786)
Supplement: S1 File — (XLSX) [file pone.0304786.s001.xlsx]

## Sheet: Mental health_well-being
Town	SerialNo	State	LGA	Community	V1Age	V2Gender	V3Marital	V4Ethnic	V4Ethnicb	V5Rel	V6Edu	V7Occup	V8Employ	V9Vocation	V10IfYes	V11Income	V12Dependents	V13Diagnosis	V14Years	PHQ1Interest	PHQ2Down	PHQ3Sleep	PHQ4Energy	PHQ5Appetite	PHQ6bAD	PHQ7Conc	PHQ8Speaking	PHQ9Dead	PHifyouchecked	GAD1Nervous	GAD2Worry	GAD3Diff	GAD4Relaxing	GAD5Restless	GAD6Irritable	GAD7Afraid	Ifyouchechedoff	WEM1Opt	WEM2Useful	WEM3Relaxed	WEM4Interest	WEM5Energy	WEM6Problems	WEM7Think	WEM8Good	WEM9Close	WEM10Confident	WEM11Mind	WEM12Loved
2	5	Bayelsa	ogbia	emeyali	4	1	1	4		1	2	pupil	1	2		#NULL!	0	2	4	1	2	3	1	2	1	2	2	1	2	2	1	3	1	0	3	3	3	1	4	2	3	2	2	4	3	2	3	2	4
3	10	Anambra	ogbaru	okpoko	6	2	1	1		1	2	pupil	1	2		#NULL!	0	1	5	3	3	3	3	3	3	3	2	2	2	2	3	3	3	3	3	3	2	3	2	1	4	1	1	2	1	2	1	2	2
3	16	Anambra	ogbaru	amiyi	7	2	1	1		1	2	pupil	1	2		#NULL!	0	2	4	1	1	0	1	2	1	1	1	2	1	1	0	1	1	0	2	2	1	3	2	2	1	2	2	2	1	2	2	2	2
2	3	Bayelsa	ogbia	emeyali	8	2	1	4		1	2	pupil	1	2		#NULL!	0	2	4	3	2	1	2	0	2	2	1	1	2	1	2	3	1	2	0	0	1	3	3	2	3	2	1	4	2	3	2	1	5
10	3	Anambra	Anambra east	enuguatu agulu	9	2	1	1		1	2	pupil	1	2		#NULL!	0	2	4	3	3	1	3	0	3	0	1	3	2	3	1	1	0	3	3	3	3	5	1	3	5	5	5	5	3	1	1	3	3
10	12	Anambra	Anambra east	ikem nando	10	2	1	1		1	2	student	1	2		#NULL!	0	2	3	3	3	1	3	1	3	3	1	3	2	3	0	1	0	1	3	3	3	5	1	3	5	1	1	3	1	3	1	3	3
5	54	Ebonyi	ebonyi	obobo ishieke	10	2	1	1		1	2	farmer	1	2		#NULL!	0	1	6	3	0	0	1	0	3	0	3	0	0	0	2	0	2	1	2	3	0	4	5	5	4	4	3	3	2	2	2	1	3
2	35	Bayelsa	ogbia	otuasega	10	2	1	4		1	3	student	1	2		#NULL!	0	2	2	1	1	3	1	1	1	1	2	1	#NULL!	2	3	0	2	1	2	3	#NULL!	3	3	3	5	3	5	2	3	3	3	3	3
2	22	Bayelsa	ogbia	ibelebiri	10	1	1	4		1	2	pupil	1	2		#NULL!	0	2	3	3	1	1	1	0	0	1	1	0	2	3	1	0	0	0	1	1	1	3	1	3	3	2	3	4	3	3	3	3	4
2	21	Bayelsa	ogbia	oruma	10	2	1	4		1	2	pupil	1	2		#NULL!	0	2	2	3	1	1	1	1	2	2	0	3	2	2	2	0	0	0	2	1	1	3	1	4	5	1	3	5	2	3	1	2	3
2	42	Bayelsa	ogbia	kolo II	10	1	1	4		1	4		1	2		#NULL!	0	2	6	3	1	0	0	0	0	2	0	3	3	0	0	1	1	1	2	0	1	5	4	4	4	4	4	4	4	4	4	4	4
2	2	Bayelsa	ogbia	emeyali	11	2	1	4		1	3	student	1	2		#NULL!	0	2	5	3	1	2	1	2	2	3	2	1	1	1	3	3	2	3	1	3	2	3	3	1	2	1	1	2	2	3	2	2	4
10	11	Anambra	Anambra east	aguleri	11	2	1	1		1	2	student	1	2		#NULL!	0	2	4	3	3	1	3	0	3	0	1	0	2	3	0	0	1	1	3	3	2	1	3	3	3	5	5	3	1	1	3	5	1
4	31	cross river	Ogoja	Okuku Yala	11	2	1	8	Yala	1	2	pupil	1	2		#NULL!	0	1	3	2	1	1	2	3	1	2	2	3	3	2	2	1	2	1	2	3	1	2	4	1	1	4	3	1	4	5	2	4	2
11	6	delta	isoko south	umeh	11	2	1	5		1	1		1	2		#NULL!	0	2	5	2	2	1	2	1	1	2	1	0	1	1	0	0	1	1	1	0	2	3	2	3	4	3	2	2	3	3	3	2	3
2	19	Bayelsa	ogbia	azikoro	12	2	1	4		1	3	student	1	2		#NULL!	0	2	1	3	3	0	1	0	1	0	0	0	1	3	3	0	0	0	2	0	1	4	2	3	3	2	3	5	2	2	2	1	3
3	41	Anambra	ogbaru	ogbakuba	12	2	1	1		1	2	pupil	1	2		#NULL!	0	2	5	1	0	2	2	2	3	3	3	2	3	2	2	2	2	2	3	3	3	2	2	1	2	3	2	2	2	2	3	3	2
3	20	Anambra	ogbaru	okpoko	12	1	1	1		1	2	student	1	2		#NULL!	0	2	5	2	1	2	3	2	2	2	3	2	2	2	3	3	2	3	2	1	1	2	2	1	2	1	2	1	2	2	1	2	1
3	1	Anambra	ogbaru	amiyi	12	1	1	1		1	2	student	1	2		#NULL!	0	2	5	2	1	1	2	1	1	1	1	1	1	0	1	1	1	1	1	1	1	2	3	3	2	3	3	3	2	2	2	2	2
10	15	Anambra	Anambra east	aguleri	13	2	1	1		1	2	student	1	2		#NULL!	0	2	4	3	3	1	3	1	3	1	1	3	2	3	0	1	0	1	3	3	2	5	1	3	5	1	1	3	1	3	1	3	3
2	48	Bayelsa	ogbia	emeyal I	13	1	1	4		1	3	student	1	2		#NULL!	0	2	3	1	1	2	2	1	1	1	2	0	2	1	0	0	1	1	2	2	1	3	2	2	3	2	1	3	2	2	3	3	4
10	13	Anambra	Anambra east	enuguotu aguleri	13	2	1	1		1	2	student	1	2		#NULL!	0	2	3	3	3	1	3	3	3	1	1	3	2	3	0	1	0	1	3	3	2	5	3	3	1	3	5	1	1	3	1	3	3
1	17	cross river	calabar south	goldien by amika utuk	13	2	1	2		1	3	student	1	2		#NULL!	0	1	2	0	0	0	0	0	0	0	0	0	#NULL!	0	0	0	1	0	2	0	0	3	3	3	3	3	2	3	3	3	3	3	3
11	7	delta	isoko south	umeh	13	2	1	5		1	2		1	2		#NULL!	0	2	1	3	0	0	0	0	0	0	0	0	1	0	0	0	0	0	1	0	1	5	4	5	5	5	3	5	4	4	5	3	5
9	19	cross river	obubra	ofat	14	1	1	7		1	3	student	1	2		#NULL!	0	1	5	1	0	1	1	0	1	1	1	0	#NULL!	1	1	1	1	2	2	1	#NULL!	1	2	5	5	5	3	2	3	5	5	5	5
2	10	Bayelsa	ogbia	otuasega	14	2	1	7	ogbia	1	2	student	1	2		#NULL!	0	2	2	1	0	1	0	0	0	0	0	0	2	1	0	1	1	0	1	0	2	3	3	2	2	1	2	2	3	4	4	2	3
10	10	Anambra	Anambra east	igbanam	15	1	1	1		1	2	student	1	2		#NULL!	0	2	4	3	3	3	1	0	1	0	3	3	2	3	0	0	1	1	3	3	2	1	3	5	5	3	5	3	1	1	3	3	1
2	28	Bayelsa	ogbia	ayama	15	1	1	4		1	4	student	3	2		#NULL!	0	2	2	0	2	1	0	0	0	1	0	1	#NULL!	2	3	1	1	0	1	1	#NULL!	5	2	2	3	2	3	4	3	3	2	3	3
1	4	cross river	calabar south	nyong edem	15	2	1	#NULL!		1	3	student	1	2		#NULL!	0	1	4	3	3	2	2	0	3	0	0	3	3	2	1	3	1	1	0	3	3	5	2	3	4	2	3	5	2	4	2	3	4
2	1	Bayelsa	ogbia	emeyali	15	1	1	4		1	3	student	1	2		#NULL!	0	2	7	0	2	0	0	0	0	2	2	1	2	1	1	0	2	2	1	1	1	3	3	2	3	2	2	3	2	2	3	2	3
2	30	Bayelsa	ogbia	otuasega	15	1	1	4		1	3	student	1	2		#NULL!	0	2	3	0	1	2	2	2	0	0	0	3	1	1	2	0	1	0	0	1	1	3	1	2	3	4	3	1	1	2	1	2	2
2	39	Bayelsa	ogbia	kolo II	15	1	1	4		1	2	pupil	1	2		#NULL!	0	2	6	3	2	0	2	2	0	1	3	3	3	3	3	3	3	2	3	3	2	1	2	1	1	2	3	2	1	1	1	1	1
3	32	Anambra	ogbaru	okpoko	15	1	1	1		1	3	student	1	2		5000	0	2	5	2	1	3	1	3	0	3	0	1	#NULL!	2	1	2	1	2	3	0	2	4	5	3	4	3	4	5	5	4	4	5	4
9	17	cross river	obubra	okorokpana	15	2	1	7		1	3	student	1	2		#NULL!	0	1	7	0	0	1	1	1	3	0	1	0	#NULL!	0	0	0	0	1	0	2	#NULL!	4	5	5	5	1	2	4	5	5	5	3	3
3	19	Anambra	ogbaru	ogbakuba	16	1	1	1		1	3	student	1	2		#NULL!	0	2	5	2	3	3	3	2	3	3	3	2	2	2	3	3	3	2	2	3	2	3	2	1	3	1	1	2	1	3	1	3	1
9	25	cross river	obubra	ofumbongha No 4	16	2	1	7		1	2	pupil	1	2		#NULL!	0	1	5	0	2	3	1	3	2	1	1	1	#NULL!	1	0	0	1	0	3	2	#NULL!	4	2	5	5	4	1	1	2	2	2	4	5
3	49	Anambra	ogbaru	okpoko	16	1	1	1		1	2	student	1	2		#NULL!	0	2	5	2	2	1	2	2	2	2	3	2	3	0	2	2	2	2	2	2	3	3	3	3	3	2	2	3	1	1	1	2	2
3	44	Anambra	ogbaru	okpoko	16	1	1	1		1	2	student	1	2		#NULL!	0	2	5	1	1	1	2	1	3	2	0	3	3	0	3	3	0	0	2	2	3	4	4	3	2	2	2	2	1	2	2	2	2
3	24	Anambra	ogbaru	ogbakuba	16	1	1	1		1	3	student	1	2		#NULL!	2	2	3	1	1	3	2	0	2	0	0	0	0	1	0	1	0	0	2	1	0	1	3	3	2	1	2	3	5	5	4	3	4
2	14	Bayelsa	ogbia	imiringi	16	2	1	4		1	4	student	1	2		#NULL!	3	2	#NULL!	0	3	1	1	1	0	1	0	3	1	1	1	3	0	1	3	0	1	3	2	2	3	1	1	1	1	1	1	2	1
9	29	cross river	obubra	iyamutet I	16	1	1	7		1	3	student	1	2		#NULL!	0	1	3	3	0	0	2	1	1	1	2	0	#NULL!	1	2	1	0	0	0	0	#NULL!	2	3	2	3	2	3	5	2	3	3	3	2
1	14	cross river	calabar south	goldien by amika utuk	16	2	1	6		1	3	student	1	2		#NULL!	0	1	2	3	1	0	1	0	1	0	0	1	1	1	0	1	1	0	1	0	1	5	4	2	3	2	2	4	4	2	4	3	3
2	15	Bayelsa	ogbia	imiringi	16	2	1	4		1	4	student	1	2		#NULL!	4	2	#NULL!	0	3	1	1	1	1	1	0	1	2	0	1	1	0	1	1	0	2	1	1	1	2	1	1	1	1	2	1	2	1
10	14	Anambra	Anambra east	aguleri	17	1	1	1		1	3	student	1	2		#NULL!	0	2	4	3	3	1	3	1	3	1	1	3	2	3	0	0	0	1	3	3	2	3	1	3	5	1	1	3	1	3	1	3	3
4	23	cross river	Ogoja	Ukpe	17	1	1	8	Ekoi	1	3	student	1	2		#NULL!	0	1	3	3	0	2	0	0	1	1	0	1	2	3	1	1	1	1	1	3	4	2	4	2	2	5	3	4	3	4	3	5	3
2	40	Bayelsa	ogbia	kolo II	17	1	1	4		1	3	student	1	2		#NULL!	0	2	3	3	1	1	2	1	1	3	1	1	3	3	2	1	1	1	1	1	3	2	2	2	2	3	2	2	2	2	2	3	2
4	3	cross river	Ogoja	Ishai	18	2	1	8	Ekoi	1	3	student	1	2		#NULL!	0	2	1	2	1	2	1	0	0	1	0	0	1	0	3	2	2	2	0	3	5	3	5	2	2	5	5	4	2	3	3	5	2
4	17	cross river	Ogoja	Ugaga	18	1	1	8	Ekoi	1	3		1	2		#NULL!	0	2	2	2	3	1	1	0	2	2	2	2	3	2	3	2	2	1	3	3	2	3	5	2	2	4	4	3	3	4	3	4	3
5	33	Ebonyi	Ebonyi	Mile 4 Ohatekwe	18	2	1	1		1	3	farmer	1	2		5000	0	1	6	3	3	3	3	3	3	3	3	3	3	3	3	3	3	3	3	3	3	3	3	3	5	2	2	4	5	2	2	5	4
9	18	cross river	obubra	ofat	18	1	1	7		1	2	business	2	2		#NULL!	0	1	5	1	0	1	1	0	1	1	1	1	#NULL!	1	1	1	1	2	2	1	#NULL!	1	2	5	5	5	2	2	3	5	5	5	5
8	30	Akwa ibom	etinan	ekpeneobom	18	2	1	6		1	2	hair dresser	2	2		20000	0	1	4	1	2	2	1	0	0	0	0	1	#NULL!	1	1	0	1	0	1	2	#NULL!	5	4	3	4	3	4	3	5	4	4	3	4
1	27	cross river	calabar manicipal	nyong edem	18	2	1	6		1	3	student	1	2		#NULL!	0	1	1	3	1	0	0	1	1	0	0	1	1	1	0	1	1	0	0	1	1	3	4	2	3	2	2	4	4	2	4	3	3
1	28	cross river	calabar manicipal	nyong edem	18	1	1	2		1	2	unemployed	1	2		#NULL!	0	1	2	1	0	0	0	0	0	0	0	0	0	0	0	0	0	0	0	0	0	3	4	5	5	5	5	5	5	5	5	5	4
2	26	Bayelsa	ogbia	otuabagi	19	1	1	7	ogbia	1	1		1	2		#NULL!	0	2	#NULL!	0	3	0	1	3	1	1	1	3	0	1	1	3	1	1	0	0	0	4	3	4	3	2	3	4	1	4	2	2	3
2	44	Bayelsa	ogbia	emeyal II	19	1	1	4		1	3		1	1	tailoring	#NULL!	0	2	6	3	1	3	2	2	1	3	1	3	0	2	1	2	2	2	2	2	2	3	2	1	2	2	3	2	3	2	2	3	2
9	21	cross river	obubra	ofat	19	2	1	7		1	3		1	2		#NULL!	0	1	5	1	1	3	3	3	3	1	3	0	#NULL!	3	1	3	0	1	1	0	#NULL!	4	2	1	2	1	1	4	1	1	1	3	1
8	14	Akwa ibom	etinan	ekpeneobom	19	1	1	6		1	3	student	1	2		1000	0	1	2	3	1	2	3	0	2	2	2	2	#NULL!	1	2	1	2	2	1	2	#NULL!	3	3	4	4	4	5	5	5	5	5	4	5
8	52	Akwa ibom	etinan	ekpeneobom	20	2	1	6		1	3	farmer	2	2		5000	2	1	4	2	2	3	1	1	1	2	0	1	#NULL!	2	2	1	2	2	2	1	#NULL!	4	4	3	3	4	2	3	3	3	2	2	3
3	39	Anambra	ogbaru	okpoko	20	2	1	1		1	3	student	1	2		50000	0	2	5	1	2	3	3	2	1	2	1	0	2	1	2	2	1	2	0	0	2	4	3	4	3	4	2	5	4	2	4	2	3
9	4	cross river	obubra	onyadama	20	2	1	7		1	3	applicant	1	2		3000	0	1	1	0	2	0	2	1	2	3	0	0	#NULL!	3	3	1	0	0	2	3	#NULL!	5	5	4	3	5	4	5	5	2	3	3	5
8	118	Akwa ibom	etinan	ekpeneobom	20	1	1	6		1	2		1	2		#NULL!	0	1	2	1	2	1	1	0	1	1	3	0	#NULL!	1	1	1	0	0	1	2	#NULL!	5	5	5	5	3	4	5	5	4	5	4	3
8	118	Akwa ibom	etinan	ekpeneobom	20	1	1	6		1	2		1	2		#NULL!	0	1	2	1	2	1	1	0	1	1	3	0	#NULL!	1	1	1	0	0	1	2	#NULL!	5	5	5	5	3	4	5	5	4	5	4	3
8	44	Akwa ibom	etinan	abak	20	1	1	6		1	2	farmer	2	2		#NULL!	0	1	2	1	1	1	1	1	1	2	1	1	#NULL!	1	1	1	2	1	1	1	#NULL!	5	5	5	5	5	4	4	4	5	4	4	5
5	48	Ebonyi	ebonyi	ndiagu amagu	20	2	1	1		1	3	student	1	2		#NULL!	0	1	3	3	0	1	1	0	0	0	3	0	1	1	0	0	0	0	0	1	0	4	4	4	3	4	3	4	4	5	3	5	4
11	3	delta	isoko south	umeh	20	1	1	5		1	3	student	1	2		#NULL!	0	2	#NULL!	0	0	0	0	0	0	0	0	0	#NULL!	0	0	0	0	0	0	0	1	4	4	3	3	3	3	4	4	4	4	3	4
3	29	Anambra	ogbaru	ogbakuba	21	2	1	1		1	3	student	1	2		5000	0	2	6	0	3	3	2	1	2	2	1	1	2	2	1	2	2	3	3	1	2	2	5	3	4	2	2	3	4	3	3	4	5
3	21	Anambra	ogbaru	ogbakuba	21	2	1	1		1	3	student	1	2		#NULL!	0	2	5	1	2	1	2	3	2	2	3	2	2	2	3	3	2	3	0	1	2	2	3	1	2	1	2	1	2	2	1	2	1
5	32	Ebonyi	Ebonyi	Mile 4 Ohatekwe	21	1	1	1		1	3	student	1	2		#NULL!	0	1	12	3	3	3	3	3	3	3	3	3	3	3	3	3	3	3	3	3	3	2	5	2	1	1	1	1	1	1	1	1	1
5	99	Ebonyi	ebonyi	ameku okposhi	21	1	1	1		1	3	student	1	2		#NULL!	0	1	7	2	3	0	0	0	2	0	0	0	2	1	1	2	0	0	2	2	2	4	5	3	5	5	3	5	3	3	3	4	4
4	47	cross river	Ogoja	Ekajuk	22	2	1	8	Ekoi	1	2	farmer	1	2		4000	3	2	2	2	3	1	2	0	0	3	0	2	3	1	1	1	0	2	2	3	4	3	5	2	1	4	3	5	2	3	3	5	4
2	29	Bayelsa	ogbia	otuokpoti	22	1	1	7	ogbia	1	2		1	2		#NULL!	0	2	4	1	3	3	1	1	0	3	3	3	1	1	1	3	1	1	0	3	1	3	4	2	2	2	2	2	2	3	2	4	3
5	27	Ebonyi	Ebonyi	Ishieke	22	1	1	1		1	1	farmer	1	2		1000	1	1	5	3	3	3	3	3	3	3	3	3	3	3	3	0	3	3	3	2	2	1	2	2	2	2	1	2	2	2	2	2	2
5	52	Ebonyi	Ebonyi	Oreanwu	22	2	1	1		1	1	student	1	2		#NULL!	0	1	8	0	3	3	3	1	3	1	1	0	3	1	3	3	1	3	3	1	2	1	3	1	5	1	1	1	1	2	1	2	1
2	34	Bayelsa	ogbia	ogbia town	22	2	1	4		1	4	student	1	2		#NULL!	1	2	3	2	1	1	1	1	2	1	1	2	1	1	1	0	1	0	1	1	1	3	3	3	3	2	3	3	3	3	3	2	4
5	11	Ebonyi	ebonyi	ishieke	22	1	1	1		1	1	farmer	2	2		3000	1	1	4	3	3	3	3	2	1	2	3	1	2	3	2	3	1	2	1	1	2	2	4	3	4	4	3	5	4	3	4	5	5
8	39	Akwa ibom	etinan	ekpeneobom	23	1	1	6		1	2	farmer	2	2		2000	1	1	2	1	2	1	2	1	2	2	1	1	#NULL!	2	1	1	1	2	2	2	#NULL!	2	2	2	3	2	3	3	2	3	2	2	3
2	38	Bayelsa	ogbia	otuokpoti	23	1	1	4		1	3	student	1	2		#NULL!	0	2	7	3	1	1	2	1	1	3	1	1	0	3	2	1	1	1	1	1	2	2	2	2	2	3	2	2	2	2	2	3	2
3	40	Anambra	ogbaru	amiyi	24	1	1	1		1	2	farmer	2	2		2000	2	2	10	1	2	2	2	2	2	1	2	2	1	1	1	2	2	0	1	1	0	2	2	2	2	1	3	2	2	2	3	2	2
2	17	Bayelsa	ogbia	elebele	24	2	2	7	ogbia	1	3	farmer	2	2		10000	4	2	2	3	1	1	1	1	3	0	0	1	1	1	1	3	1	0	1	0	2	5	4	2	3	1	3	3	3	2	2	4	4
5	111	Ebonyi	ebonyi	nkaleke	24	1	1	1		1	2	student	1	2		4000	0	1	2	3	0	1	0	0	3	0	2	0	2	1	2	3	1	0	0	1	2	4	2	2	5	3	3	4	3	2	5	4	4
4	7	cross river	Ogoja		24	1	1	8	Ishiborri-	1	4	business	2	2		5000	2	1	4	3	3	0	1	1	1	1	1	1	2	3	2	2	0	2	0	3	5	2	4	2	1	5	4	4	2	4	4	5	2
5	67	Ebonyi	Ebonyi	Nkaleke echara	24	1	1	1		1	3		1	1	welder	10000	0	1	2	2	3	3	3	3	3	3	2	3	3	2	3	2	2	3	3	3	2	1	2	1	1	2	1	2	1	2	2	2	1
4	2	cross river	Ogoja	Ishai	24	2	1	8	Ekoi	1	2	farmer	1	2		3000	2	2	2	2	1	1	2	3	2	2	2	3	2	2	3	3	2	2	2	3	4	2	4	1	2	5	4	4	3	5	3	2	2
8	80	Akwa ibom	etinan	ekpeneobom	25	2	1	6		1	3	student	1	2		500	1	1	1	1	1	2	1	1	1	2	2	1	#NULL!	2	1	2	1	2	2	2	#NULL!	3	3	2	3	2	3	5	3	2	3	4	3
3	26	Anambra	ogbaru	ogbakuba	25	2	1	1		1	3	business	2	2		12000	1	2	4	2	1	2	2	2	3	3	3	1	2	2	3	2	1	1	3	3	2	3	2	2	3	2	1	1	1	2	2	1	2
5	56	Ebonyi	Ebonyi	Ndiova echialike	25	1	1	1		1	2	farmer	1	2		#NULL!	0	1	7	1	3	3	3	2	3	3	1	3	3	3	3	1	2	1	3	3	1	1	2	3	5	3	1	1	1	3	2	1	2
5	105	Ebonyi	ebonyi	mile 4	25	2	1	1		1	2	farmer	2	2		12000	10	1	3	1	1	1	1	0	1	1	1	0	2	1	1	1	1	1	1	2	2	3	3	1	1	1	1	5	5	5	5	5	4
5	51	Ebonyi	Ebonyi	Echialike	25	2	1	1		1	2	farmer	1	2		#NULL!	0	1	8	0	3	3	3	1	3	1	1	0	3	1	3	3	1	3	3	1	2	1	3	1	5	1	1	1	1	2	1	2	1
5	54	Ebonyi	Ebonyi	Ndiagu Amagu	25	2	1	1		1	1	farmer	1	2		#NULL!	0	1	6	1	3	3	3	1	3	1	1	0	3	3	3	3	1	3	3	1	2	1	3	1	5	1	2	1	1	1	2	1	1
8	43	Akwa ibom	etinan	ekpeneobom	25	2	2	6		1	2	farmer	2	2		#NULL!	3	1	2	1	1	1	1	1	3	1	1	1	#NULL!	1	1	1	1	1	2	1	#NULL!	5	5	3	3	3	4	3	3	2	2	1	2
9	32	cross river	obubra	ofumbongha No 3	25	1	1	7		3	2	farmer	2	2		#NULL!	0	1	7	1	3	2	1	2	1	3	1	3	2	1	1	2	3	3	3	3	#NULL!	4	2	2	1	3	2	3	4	3	2	4	2
6	8	delta	ethiope east	orogun town	25	2	1	3		1	2	hair dresser	2	2		#NULL!	0	1	7	3	0	0	0	3	1	0	0	1	1	0	1	3	0	1	2	0	1	2	4	4	4	4	2	4	4	4	4	4	4
8	6	Akwa ibom	etinan	ekpeneobom	25	2	2	6		1	3	trader	2	2		2000	5	1	5	2	1	2	1	2	1	1	1	0	#NULL!	2	2	0	0	0	0	0	#NULL!	4	4	3	3	3	3	4	4	3	3	4	4
6	37	delta	ethiope east	ovuoreye	25	2	2	3		1	1	farmer	2	2		#NULL!	5	1	7	2	1	1	2	1	2	2	2	2	1	0	1	0	1	1	0	0	1	5	5	4	3	3	3	3	4	3	2	3	3
6	39	delta	ethiope east	igbekebor	25	1	1	3		1	3	automobile mechanic	2	1	automobile mechanic	#NULL!	1	1	3	3	1	0	0	0	1	0	0	0	1	0	0	0	0	0	0	0	1	3	3	3	3	3	4	4	4	4	3	4	5
5	78	Ebonyi	ebonyi	mile 4	25	1	2	1		1	3	shoe maker	2	2		5500	2	1	4	3	3	2	1	0	0	0	0	0	1	0	0	0	0	0	0	0	3	3	3	3	3	1	4	5	5	5	5	5	5
5	89	Ebonyi	ebonyi	mile 4	25	2	2	1		1	4	farmer	2	2		5000	1	1	4	0	0	0	3	0	0	1	0	0	#NULL!	2	1	1	0	0	0	0	2	5	5	5	5	5	5	5	5	5	5	5	5
11	5	delta	isoko south	umeh	26	1	1	5		1	3	student	1	2		#NULL!	0	2	5	2	2	2	0	0	0	1	2	2	#NULL!	2	1	2	1	1	3	0	1	4	4	3	3	3	3	3	4	3	4	3	3
2	41	Bayelsa	ogbia	otuabula II	26	2	1	4		1	2	student	1	2		#NULL!	0	2	5	3	1	1	3	1	3	1	1	3	0	3	2	2	3	2	3	3	2	2	1	1	2	2	4	2	2	4	2	4	2
8	61	Akwa ibom	etinan	ekpeneobom	26	1	1	6		1	4	student	1	2		#NULL!	0	1	12	3	0	0	2	2	0	0	0	0	#NULL!	2	0	2	2	0	1	2	#NULL!	4	4	3	3	3	3	4	5	3	4	5	3
5	1	Ebonyi	ebonyi	mile 4	26	2	1	1		1	4		1	2		#NULL!	0	1	4	3	1	1	1	1	3	3	2	0	#NULL!	1	0	0	0	0	2	0	2	5	5	5	5	5	5	5	5	5	5	5	5
6	26	delta	ethiope east	oyede	26	2	2	5		1	2		1	1	hair dressing	#NULL!	1	1	5	0	0	0	0	0	0	0	0	0	2	0	0	0	0	0	0	0	0	1	2	2	3	3	3	3	3	3	4	3	3
1	31	cross river	calabar manicipal	nyong edem	27	1	1	2		1	3		2	2		40000	0	1	2	1	0	2	1	1	0	1	0	0	1	1	1	2	1	0	0	1	0	4	4	3	2	3	3	3	3	2	4	4	3
2	36	Bayelsa	ogbia	otuasega	27	2	2	2		1	3	coperative marker	3	1	hair dressing	20000	0	1	11	2	1	2	2	2	1	2	1	1	2	2	1	2	2	1	2	0	1	3	3	2	3	3	2	2	1	1	1	3	5
8	93	Akwa ibom	etinan	ekpeneobom	27	2	1	6		1	3		1	2		#NULL!	0	1	1	1	1	2	1	1	1	2	2	1	#NULL!	1	0	2	0	1	1	3	#NULL!	5	4	3	5	4	2	2	1	3	3	5	5
3	34	Anambra	ogbaru	okpoko	27	2	1	1		1	3	student	2	2		10000	0	2	5	0	2	3	1	2	1	3	2	3	2	2	3	3	1	1	3	2	2	5	3	4	4	2	2	3	4	2	2	3	3
1	21	cross river	calabar south	goldien by amika utuk by amika utuk	27	1	1	2		1	3		1	1	plumbing	#NULL!	0	1	2	1	3	1	1	0	1	0	0	2	#NULL!	1	2	2	1	0	2	1	0	3	3	2	3	3	2	2	2	3	2	2	2
8	67	Akwa ibom	etinan	ekpeneobom	27	1	2	6		1	3	mechanic	2	1	mechanic	15000	2	1	4	3	3	2	1	1	3	1	1	3	#NULL!	2	1	3	1	2	1	2	#NULL!	3	3	3	5	5	3	5	3	3	5	5	3
5	31	Ebonyi	Ebonyi	Mile 4 Ohatekwe	27	1	1	1		1	3	meson	1	2		#NULL!	6	1	10	3	0	3	3	3	3	3	3	3	3	3	3	3	3	3	3	2	2	2	5	3	3	3	4	4	5	3	5	5	5
4	49	cross river	Ogoja	Ekajuk	28	2	1	8	Ekoi	1	2	farmer	1	2		3000	4	2	1	2	2	0	0	2	0	2	1	1	2	3	2	3	0	3	2	1	4	2	4	1	2	5	2	4	3	4	2	4	3
2	12	Bayelsa	ogbia	otuasega	28	2	2	7	ogbia	1	1	farmer	2	2		3000	6	2	3	0	3	0	1	1	1	1	0	3	3	1	1	3	1	1	3	3	3	2	2	1	2	1	2	2	1	2	2	2	3
3	3	Anambra	ogbaru	okpoko	28	2	2	1		1	2	seamstress	2	1	tailoring	6000	6	2	5	2	1	1	1	2	1	1	2	1	1	1	2	1	2	0	1	1	1	2	3	2	3	3	3	3	2	3	3	2	2
4	48	cross river	Ogoja	Ibill	28	2	1	8	Ekoi	1	2	farmer	1	2		4000	2	2	2	1	1	0	2	1	0	0	0	0	1	2	2	0	0	1	1	3	5	3	5	2	2	5	3	5	2	3	3	5	3
3	7	Anambra	ogbaru	okpoko	28	2	1	1		1	3		1	2		#NULL!	0	2	4	2	3	3	3	2	3	3	2	2	3	2	3	3	3	2	2	2	3	3	4	2	2	2	1	2	2	2	2	2	2
4	20	cross river	Ogoja	Ishai	28	2	2	8	Ekoi	1	2	farmer	1	2		7000	5	2	10	0	2	1	1	2	0	0	1	1	2	2	2	2	0	0	1	2	2	2	4	3	1	1	3	2	3	2	3	3	2
9	27	cross river	obubra	ofumbongha No 4	28	1	1	7		1	3	farmer	2	2		#NULL!	0	1	3	1	2	3	0	1	1	0	0	1	#NULL!	1	1	3	2	0	1	1	#NULL!	5	5	3	5	2	2	4	1	2	2	2	4
8	29	Akwa ibom	etinan	ekpeneobom	28	1	2	6		1	2	trader	2	2		3000	5	1	4	2	1	0	1	1	0	1	0	0	#NULL!	0	1	1	1	0	1	2	#NULL!	5	4	5	4	3	4	3	4	5	4	4	5
8	35	Akwa ibom	etinan	ekpeneobom	28	2	1	6		1	1		1	2		#NULL!	7	1	1	2	1	0	2	0	1	3	2	0	#NULL!	1	2	3	3	1	1	0	#NULL!	5	5	3	4	2	3	4	5	5	4	3	4
5	46	Ebonyi	ebonyi		28	1	1	1		1	2		1	2		#NULL!	0	1	4	3	0	0	2	0	0	1	3	0	1	0	1	3	0	0	0	0	1	4	5	3	3	2	2	4	3	5	4	3	4
5	72	Ebonyi	ebonyi		28	1	1	1		1	3		1	2		#NULL!	2	1	#NULL!	3	0	0	0	3	0	3	0	0	0	0	0	1	0	0	0	0	0	5	5	5	5	4	5	5	5	5	5	5	5
11	1	delta	isoko south	umeh	28	1	1	5		1	3	business	2	2		#NULL!	2	2	2	1	0	0	1	0	0	0	0	0	#NULL!	0	0	1	0	0	2	0	1	4	3	3	2	2	3	3	4	3	4	4	3
8	120	Akwa ibom	etinan	ekpeneobom	29	1	1	6		1	1	cleaner	3	2		#NULL!	0	1	4	2	2	3	2	2	2	2	2	2	#NULL!	2	2	1	2	2	1	0	#NULL!	3	3	4	4	4	3	2	2	3	2	3	3
8	120	Akwa ibom	etinan	ekpeneobom	29	1	1	6		1	1	cleaner	3	2		#NULL!	0	1	4	2	2	3	2	2	2	2	2	2	#NULL!	2	2	1	2	2	1	0	#NULL!	3	3	4	4	4	3	2	2	3	2	3	3
8	84	Akwa ibom	etinan	ekpeneobom	29	1	1	6		1	4	trader	2	2		2000	3	1	3	1	1	2	3	2	1	2	0	0	#NULL!	1	0	0	1	2	1	0	#NULL!	1	2	1	1	2	2	4	4	3	4	4	4
6	81	delta	ethiope east	ukwuani	29	1	1	5		1	2	farmer	2	2		#NULL!	1	1	4	0	1	0	1	0	0	3	0	0	0	0	1	1	3	0	0	0	0	3	3	3	3	5	5	5	1	1	3	1	2
6	43	delta	ethiope east	okwagbe	29	2	1	3		1	2	business	2	2		#NULL!	0	1	8	0	0	0	1	0	1	0	0	0	0	0	0	0	0	0	1	1	0	2	4	4	2	3	3	3	4	3	3	3	4
11	2	delta	isoko south	umeh	29	2	2	5		1	3	farmer	2	2		#NULL!	4	2	2	1	0	0	1	0	0	0	0	0	#NULL!	0	0	1	0	0	1	0	1	4	4	3	3	3	4	4	5	3	4	4	4
8	55	Akwa ibom	etinan	ekpeneobom	30	1	1	6		1	2	farmer	2	2		4000	7	1	1	2	3	1	2	1	2	2	1	2	#NULL!	2	1	2	2	1	2	2	#NULL!	2	2	2	1	3	2	2	3	4	3	3	4
2	27	Bayelsa	ogbia	otuakeme	30	2	1	7	ogbia	1	3		1	2		#NULL!	0	2	4	1	3	3	3	1	3	3	1	3	1	1	1	3	1	1	3	1	1	3	2	4	4	4	5	4	3	2	2	2	2
8	70	Akwa ibom	etinan	ekpeneobom	30	1	1	6		1	2		2	2		4000	0	1	1	2	1	0	2	0	1	1	1	0	#NULL!	1	2	2	0	0	1	0	#NULL!	4	3	3	3	2	3	4	4	4	3	4	4
4	34	cross river	Ogoja	Nwang Ogoja	30	2	2	8	Bakor Ekej	1	1	farmer	1	2		#NULL!	2	1	1	1	2	2	3	1	2	2	0	0	2	3	2	2	1	1	1	3	2	2	4	2	1	4	2	4	3	2	4	4	2
4	8	cross river	Ogoja	Ukpe-ogoja	30	1	1	8	Ukpe-Ogoja	1	2	apprintence	1	1	carpenter	#NULL!	0	1	2	2	1	0	2	2	1	3	1	0	3	3	2	0	2	2	2	2	1	2	2	2	1	3	1	4	2	4	3	5	2
5	63	Ebonyi	Ebonyi	Ndufu Amagu	30	1	1	1		1	3	student	1	2		#NULL!	0	1	6	0	3	3	3	1	3	3	1	0	3	3	1	3	1	1	3	1	1	1	2	1	5	1	1	1	1	1	1	1	2
5	55	Ebonyi	Ebonyi	Nzashi echara	30	1	2	1		1	3	student	1	2		#NULL!	4	1	9	0	3	3	3	1	3	3	1	0	3	1	3	3	1	3	3	1	2	1	3	1	5	1	1	1	1	2	1	2	1
8	100	Akwa ibom	etinan	ekpeneobom	30	1	2	2		1	2	trader	2	1	tailoring	#NULL!	3	1	1	1	3	1	1	1	3	0	1	1	#NULL!	3	3	1	1	0	1	1	#NULL!	3	3	3	3	3	3	3	3	5	3	5	3
8	78	Akwa ibom	etinan	ekpeneobom	30	2	2	6		1	2	farmer	2	2		2000	2	1	1	1	1	2	1	1	1	2	2	1	#NULL!	2	2	1	1	2	2	0	#NULL!	3	2	3	3	2	3	2	3	3	3	2	2
5	39	Ebonyi	ebonyi	agalagu alike	30	2	1	1		1	2	farmer	2	2		#NULL!	0	1	5	2	0	1	1	1	0	1	2	0	1	1	1	1	1	0	1	0	1	3	4	3	3	3	4	3	4	4	2	3	4
2	43	Bayelsa	ogbia	kolo II	30	1	1	4		1	3	plantian	2	1	tileling	#NULL!	0	2	6	3	1	0	1	0	2	1	1	1	0	2	1	1	0	0	1	3	2	2	3	2	2	2	1	3	3	2	2	3	2
5	40	Ebonyi	ebonyi	noyo alike	30	1	1	1		1	1	farmer	2	2		#NULL!	0	1	1	0	1	3	2	2	1	3	2	1	2	2	0	1	2	2	1	1	2	2	3	1	2	2	4	3	3	3	1	3	3
2	31	Bayelsa	ogbia	otuabagi	30	2	2	4		1	3	business	2	2		2000	6	2	3	0	1	1	2	1	1	1	0	1	1	1	1	1	0	1	1	0	1	1	1	1	2	1	1	1	1	2	1	2	1
8	12	Akwa ibom	etinan	ekpeneobom	30	2	2	6		1	2	trader	2	2		500	6	1	4	2	2	2	1	2	2	1	2	1	#NULL!	1	2	2	0	1	1	0	#NULL!	4	3	3	3	4	3	3	4	3	3	3	3
8	108	Akwa ibom	etinan	ekpeneobom	30	1	1	6		1	3	farmer	2	2		10000	0	1	6	3	3	2	2	2	1	2	2	0	#NULL!	3	3	0	3	2	2	3	#NULL!	5	5	4	5	4	5	4	5	4	5	4	5
8	112	Akwa ibom	etinan	ekpeneobom	30	1	2	6		1	3	farmer	2	2		#NULL!	4	1	3	3	1	3	3	1	1	1	2	2	#NULL!	1	1	1	1	2	1	1	#NULL!	5	5	5	5	5	3	5	5	5	5	3	5
5	52	Ebonyi	ebonyi		30	2	2	1		1	3	farmer	2	2		#NULL!	6	1	#NULL!	1	0	3	2	2	0	1	1	2	2	2	3	3	2	3	1	0	1	4	4	4	2	3	3	4	3	2	5	5	5
8	121	Akwa ibom	etinan	ekpeneobom	30	2	2	6		1	3		1	2		#NULL!	4	1	2	3	0	0	2	0	3	3	3	3	#NULL!	3	3	3	3	1	3	3	#NULL!	3	5	3	5	3	3	5	5	5	5	5	5
8	121	Akwa ibom	etinan	ekpeneobom	30	2	2	6		1	3		1	2		#NULL!	4	1	2	3	0	0	2	0	3	3	3	3	#NULL!	3	3	3	3	1	3	3	#NULL!	3	5	3	5	3	3	5	5	5	5	5	5
8	102	Akwa ibom	etinan	ekpeneobom	30	2	1	6		1	2	trader	2	2		5000	5	1	1	1	1	2	1	1	1	2	2	1	#NULL!	1	1	0	1	1	0	0	#NULL!	3	4	2	2	4	3	5	4	3	5	3	4
8	85	Akwa ibom	etinan	ekpeneobom	30	2	2	6		1	2	farmer	2	2		4000	0	1	4	0	0	0	0	0	1	1	0	1	#NULL!	1	1	2	1	2	1	2	#NULL!	3	3	3	4	4	3	3	4	3	3	3	3
6	22	delta	ethiope east	agbarha otor	30	2	1	3		1	2	farmer	2	2		#NULL!	5	1	7	2	0	3	1	3	0	0	0	0	#NULL!	0	2	2	0	0	0	0	0	4	3	3	2	3	4	3	3	3	3	3	3
11	8	delta	isoko south	umeh	30	1	1	5		1	4	computer engineer	2	2		10000	5	2	3	3	0	0	0	0	2	0	0	0	0	0	0	0	0	0	2	0	0	5	4	5	5	1	4	5	5	4	5	5	5
5	148	Ebonyi	ebonyi	ohatekwe	30	1	2	1		1	2	plumber	2	1	plumbing	5000	5	1	4	3	2	0	1	0	1	0	1	0	1	0	1	0	1	1	0	0	1	4	5	3	5	4	3	4	5	4	3	5	5
6	35	delta	ethiope east	oria	30	2	2	3		1	2		1	2		#NULL!	0	1	3	1	0	0	0	0	0	0	0	0	2	0	0	2	2	0	0	0	3	4	5	5	4	2	2	3	4	5	4	4	4
4	21	cross river	Ogoja	Ekajuk	31	2	2	8	Ekoi	1	2	farmer	1	2		5000	3	2	2	2	1	2	3	1	3	2	3	1	1	3	3	1	1	1	0	3	3	2	4	1	1	5	3	4	3	4	3	5	2
5	49	Ebonyi	ebonyi	okpuitumo	31	1	1	1		1	3	farmer	2	2		#NULL!	0	1	2	3	1	0	2	0	1	3	3	0	2	0	1	0	3	0	0	1	2	5	3	3	4	2	3	4	3	3	2	3	5
4	38	cross river	Ogoja	Nwang Ogoja	31	2	2	8	Bakor Ekaj	1	1	farmer	1	2		500	3	1	2	0	0	0	2	1	0	1	0	0	1	1	2	0	2	2	1	3	3	4	4	2	2	4	3	4	2	3	3	4	3
6	71	delta	ethiope east	igbideloteri	31	1	2	5		1	3	welder	2	1	welder	500000	10	2	3	3	2	0	1	1	0	0	0	0	1	0	0	1	0	0	3	0	1	5	5	4	5	3	4	4	3	3	4	5	4
8	105	Akwa ibom	etinan	ekpeneobom	31	1	1	6		1	4	farmer	2	1	poultry	10000	3	1	3	0	0	0	0	0	2	0	0	0	#NULL!	0	0	0	0	0	0	0	#NULL!	4	4	4	3	5	4	5	5	5	5	5	4
4	11	cross river	Ogoja	Ekajuk	32	1	2	8	Ekoi	1	1	farmer	1	2		6000	0	1	1	3	3	2	2	1	2	2	1	1	3	3	2	2	1	1	2	3	3	2	4	1	1	4	4	3	4	3	3	5	2
4	33	cross river	Ogoja	Ekajuk	32	2	2	8	Ekejuk Ogo	1	2	farmer	1	2		#NULL!	3	1	2	0	0	1	1	1	1	0	1	1	1	1	2	1	0	1	1	3	4	2	4	2	1	4	2	3	2	2	2	3	2
4	39	cross river	Ogoja	Ekajuk	32	2	2	8	Ekoi	1	1		1	2		4000	0	1	4	2	3	2	3	2	1	1	2	2	3	3	2	3	1	2	1	3	4	2	5	3	2	5	4	5	3	4	3	5	3
4	6	cross river	Ogoja	Bekwarra	32	1	2	8	Bekwarra	1	2	tailor	2	1	tailoring	5000	5	1	2	3	2	1	2	1	0	1	0	0	2	2	3	2	1	2	0	3	4	3	4	1	2	5	3	5	2	4	3	5	2
4	26	cross river	Ogoja	Adagom	32	2	2	8	Ekoi	1	1	farmer	1	2		2000	7	2	3	3	3	2	2	1	3	3	0	2	3	1	3	2	1	2	3	3	2	3	3	2	2	3	2	1	2	4	2	4	2
4	13	cross river	Ogoja	Ekajuk	32	1	1	8	Ekoi	1	1	farmer	1	2		5000	6	1	3	2	3	2	3	2	2	2	1	0	2	3	3	2	1	2	1	3	4	2	4	2	1	4	2	3	2	4	3	4	2
5	62	Ebonyi	Ebonyi	Alike	32	1	1	1		1	2	apprentise	1	2		#NULL!	0	1	5	0	3	3	3	1	3	3	1	0	3	3	3	3	3	3	3	1	1	1	2	1	5	1	1	1	1	1	1	1	1
5	47	Ebonyi	Ebonyi	Enyim Agalagu	32	2	1	1		1	2	student	1	2		#NULL!	0	1	7	0	3	3	3	1	3	1	1	0	3	1	3	3	1	3	3	1	2	2	3	1	5	1	1	1	1	1	1	2	1
3	28	Anambra	ogbaru	ogbakuba	32	2	2	1		1	3	student	1	2		10000	1	2	3	0	0	1	2	3	2	2	1	2	2	2	2	1	1	3	1	0	2	3	3	3	3	1	3	2	2	4	3	3	1
1	20	cross river	calabar south	goldien by amika utuk by amika utuk	32	2	1	6		1	2		1	2		#NULL!	0	1	20	3	1	3	2	3	3	3	2	3	#NULL!	0	0	3	3	3	3	3	0	3	3	4	4	2	5	4	3	4	4	4	3
5	154	Ebonyi	ebonyi	inyomagu	32	1	1	1		1	2	farmer	2	2		4000	1	1	2	1	1	3	2	1	1	1	2	1	2	2	1	2	1	0	2	1	3	4	5	3	4	3	3	3	4	4	4	5	5
5	73	Ebonyi	ebonyi		32	1	2	1		1	3	fuel dispen	3	2		10000	5	1	#NULL!	3	3	3	2	1	0	0	0	1	2	1	1	0	0	1	1	0	3	5	4	4	4	3	5	5	2	4	5	5	5
5	15	Ebonyi	ebonyi	mile 4	32	1	2	1		1	2	shoe maker	2	2		4000	5	1	4	1	2	0	0	0	0	0	3	0	2	1	0	0	0	0	0	0	2	3	3	5	5	1	4	5	5	3	5	5	5
3	25	Anambra	ogbaru	ogbakuba	33	1	2	1		1	3	business	2	2		20000	2	2	4	2	3	3	2	3	1	2	1	0	2	1	2	3	2	0	3	3	3	3	3	4	3	4	2	4	3	4	4	5	3
10	2	Anambra	Anambra east	nando	33	2	2	1		1	1	business	2	2		15000	3	2	4	3	3	1	3	0	3	0	1	3	2	3	1	1	0	3	3	3	2	5	1	3	5	3	5	5	5	3	3	3	3
4	44	cross river	Ogoja	Bekvoarra	33	2	2	8	Ekoi	1	1	farmer	1	2		3000	7	1	3	3	3	3	2	2	2	3	2	3	3	3	3	2	2	2	3	3	5	3	5	2	2	4	4	3	4	4	3	3	2
4	37	cross river	Ogoja	Nwang Ogoja	33	2	2	8	Ekajuk Ogo	1	1	business	1	2		1000	4	1	2	2	2	1	1	1	2	2	2	1	2	3	3	2	1	2	1	2	3	2	4	2	1	4	2	3	2	3	3	4	2
9	12	cross river	obubra	ogada I	33	1	1	7		1	3	business	2	2		60000	4	1	5	2	0	1	0	2	0	0	0	0	#NULL!	0	2	2	0	1	0	0	#NULL!	5	4	4	5	5	5	4	5	4	5	5	5
11	4	delta	isoko south	umeh	33	2	2	5		1	2	farmer	2	2		#NULL!	4	2	3	0	0	0	0	0	0	0	0	0	#NULL!	0	0	1	0	0	0	1	1	3	3	3	3	2	3	4	4	3	4	4	3
5	57	Ebonyi	Ebonyi	Akahufu Inyimagu	34	1	2	1		1	2		1	2		#NULL!	6	1	10	0	3	3	2	2	3	3	1	3	3	3	3	1	2	1	3	3	1	1	2	3	5	3	1	1	1	3	2	1	2
5	60	Ebonyi	Ebonyi	Okpuitumo	34	1	1	1		1	3	student	1	2		#NULL!	0	1	6	0	3	3	3	1	3	1	1	0	3	1	3	3	1	3	3	1	2	2	3	1	5	1	1	1	1	1	1	2	1
8	103	Akwa ibom	etinan	ekpeneobom	34	1	1	2		1	3	laundry	2	2		#NULL!	0	1	7	3	2	2	3	0	1	2	0	1	0	2	3	1	0	3	2	3	0	5	3	2	5	3	3	5	5	3	2	2	5
8	15	Akwa ibom	etinan	ekpeneobom	34	1	2	6		1	3		1	1	barbing	500	4	1	3	1	1	1	2	2	1	2	1	2	#NULL!	2	1	1	1	2	1	2	#NULL!	3	5	5	5	3	5	5	3	3	3	3	3
5	127	Ebonyi	ebonyi		34	1	2	1		1	4	mechanic	2	1	mechanic	30000	6	1	3	2	2	2	0	0	0	0	0	0	1	0	0	1	0	0	0	0	1	5	4	4	4	4	4	3	3	3	3	3	3
8	56	Akwa ibom	etinan	ekpeneobom	35	1	2	6		1	3		2	2		1000	3	1	1	2	1	2	1	1	1	2	2	1	#NULL!	2	1	2	2	2	2	1	#NULL!	3	2	2	3	2	3	3	3	3	3	2	3
3	2	Anambra	ogbaru	odekpe	35	2	2	1		1	2		1	2		#NULL!	0	2	5	2	2	2	2	2	3	1	2	2	1	1	1	2	2	2	3	1	1	3	2	2	2	3	2	3	3	2	2	3	2
10	8	Anambra	Anambra east	our lady uwuani	35	2	2	1		1	3	farmer	2	2		25000	5	2	4	3	3	1	3	1	3	3	1	3	2	1	0	1	0	3	3	1	2	5	1	3	5	1	1	3	1	3	1	3	3
8	113	Akwa ibom	etinan	ekpeneobom	35	1	1	6		1	2	builder	2	2		5000	0	1	3	2	1	0	2	0	1	1	1	0	#NULL!	1	2	2	0	0	1	0	#NULL!	4	3	3	3	2	3	4	4	4	3	4	4
8	90	Akwa ibom	etinan	ekpeneobom	35	2	1	6		1	2	student	1	2		#NULL!	0	1	1	1	1	2	2	1	1	0	0	1	1	1	1	2	1	0	0	0	1	5	3	4	4	4	3	4	3	2	3	4	2
4	35	cross river	Ogoja	Ekajuk Ogoja	35	2	2	8	Bakor Ekaj	1	2	farmer	1	2		500	3	1	1	2	2	2	3	1	2	3	3	2	2	3	2	2	1	2	2	2	2	2	3	1	1	3	2	3	1	3	3	2	2
9	26	cross river	obubra	ofumbongha No 4	35	1	1	7		1	3	farmer	2	2		#NULL!	2	1	7	3	1	2	1	1	3	3	2	1	#NULL!	2	1	3	1	0	3	1	#NULL!	5	3	2	3	2	3	2	2	3	2	4	2
8	51	Akwa ibom	etinan	ndu eyo	35	2	2	6		1	2	trader	2	2		500	5	1	3	1	1	1	1	2	1	0	1	1	#NULL!	2	1	1	2	1	1	1	#NULL!	3	3	2	3	3	3	3	3	1	3	5	3
8	75	Akwa ibom	etinan	ekpeneobom	35	2	1	6		1	2		2	2		3000	0	1	1	1	1	2	1	1	1	2	2	1	#NULL!	2	2	1	1	2	2	0	#NULL!	3	2	3	3	2	3	2	3	3	3	2	2
8	115	Akwa ibom	etinan	ekpeneobom	35	1	1	6		1	2	shoe maker	2	2		5000	0	1	6	1	1	2	1	1	1	2	2	1	#NULL!	2	2	1	1	2	2	0	#NULL!	3	2	3	3	2	3	2	3	3	3	2	2
8	22	Akwa ibom	etinan	ekpeneobom	35	1	1	6		1	2	farmer	2	2		4000	1	1	7	1	2	2	1	0	0	1	0	1	#NULL!	0	2	2	1	1	0	0	#NULL!	3	3	3	2	2	4	3	3	3	2	4	3
4	15	cross river	Ogoja	Mbagidi	35	2	2	8	Ekoi	1	2	farmer	1	2		5000	4	1	2	2	3	1	2	0	0	0	0	0	1	1	1	1	0	0	0	3	2	2	4	3	1	4	4	2	4	4	3	4	2
5	26	Ebonyi	Ebonyi		35	1	2	1		1	2	farmer	1	2		1500	4	1	4	2	2	2	3	2	3	2	2	1	2	3	3	3	2	1	2	1	1	1	2	1	1	1	1	2	1	1	1	2	1
8	42	Akwa ibom	etinan	ekpeneobom	35	1	3	6		1	2	farmer	2	1	shoe making	10000	4	1	5	3	0	1	1	1	0	0	1	0	#NULL!	1	1	1	2	2	2	1	#NULL!	4	4	2	3	3	3	4	4	4	3	3	3
9	16	cross river	obubra	ogada II	35	2	1	7		1	3		2	2		12000	2	1	6	3	0	2	2	0	2	0	0	0	#NULL!	0	2	0	2	0	1	0	#NULL!	5	5	3	4	3	3	4	5	5	3	5	5
5	85	Ebonyi	ebonyi	mile 4	35	1	2	1		1	1	trader	2	2		#NULL!	5	1	4	3	2	3	2	2	2	3	3	0	#NULL!	2	2	2	1	1	0	0	2	5	5	5	5	5	5	5	5	5	5	5	5
9	37	cross river	obubra	ofat	35	1	1	7		1	3	business	2	2		70000	6	1	6	0	0	1	3	3	0	0	0	0	#NULL!	0	0	0	3	3	0	0	#NULL!	5	5	5	5	5	5	5	5	5	5	5	5
8	3	Akwa ibom	etinan		35	1	1	6		1	2	farmer	2	2		5000	6	1	4	1	1	2	2	2	3	1	2	2	#NULL!	2	2	3	1	2	3	2	#NULL!	2	5	2	2	4	3	5	5	2	2	4	4
9	2	cross river	obubra	onyadama	35	2	2	7		1	2	business	2	1	hair dressing	20000	8	1	8	1	2	1	2	0	0	1	0	2	#NULL!	1	2	0	1	1	0	0	#NULL!	5	4	4	3	4	3	5	5	5	3	4	5
5	50	Ebonyi	ebonyi	agalaegu ishieke	35	1	1	1		1	3	student	1	2		#NULL!	0	1	3	2	1	3	2	1	2	2	1	2	0	1	2	3	2	2	3	2	0	4	5	3	4	3	5	4	3	2	4	4	5
8	50	Akwa ibom	etinan	ekpeneobom	35	1	2	6		1	3	farmer	2	2		15000	3	1	4	3	3	1	1	1	1	1	1	1	#NULL!	1	1	1	1	1	1	1	#NULL!	5	5	5	5	5	3	5	5	5	5	5	5
6	5	delta	ethiope east	okpuyovi village udu	35	2	2	2		1	3	trader	2	2		8000	4	1	6	3	3	3	3	3	1	2	1	0	1	3	3	3	3	3	0	0	0	4	4	4	4	4	4	4	4	4	4	4	4
8	20	Akwa ibom	etinan	ekpeneobom	35	1	2	6		1	2	farmer	2	1	barbing	5000	2	1	6	3	3	3	1	1	1	0	1	3	#NULL!	3	3	3	3	0	3	3	#NULL!	5	5	3	3	3	3	5	3	5	3	3	3
6	72	delta	ethiope east	eku	35	2	2	3		1	2	trader	2	2		#NULL!	2	1	7	0	0	0	0	0	0	0	0	0	#NULL!	0	0	0	0	0	3	3	0	1	1	1	1	1	1	1	1	1	1	1	1
5	47	Ebonyi	ebonyi	okpuitumo	35	1	1	1		1	3	student	1	2		#NULL!	0	1	3	1	0	0	1	1	0	0	3	0	2	2	0	1	1	0	0	0	3	2	3	1	3	2	3	2	3	3	1	2	3
5	144	Ebonyi	ebonyi		35	2	1	1		1	2		1	2		#NULL!	0	1	#NULL!	2	1	1	3	1	0	1	1	0	1	0	1	1	1	0	0	1	2	4	4	3	5	2	5	5	4	4	4	5	4
6	51	delta	ethiope east	TBL eku	35	2	2	3		1	2	farmer	2	2		#NULL!	0	1	7	3	3	2	0	0	3	0	2	2	2	1	1	0	0	0	0	0	1	5	5	3	5	5	5	3	3	4	5	4	3
5	2	Ebonyi	ebonyi	mile 4	35	2	1	1		1	2		2	2		0	0	1	4	3	1	1	1	1	3	3	2	0	#NULL!	1	0	0	0	0	2	0	1	3	5	4	4	2	3	5	5	5	5	4	4
6	25	delta	ethiope east	agborho	35	1	2	4		1	3	trader	2	1	alumimim	#NULL!	6	1	3	0	1	0	0	0	1	0	0	0	1	0	0	1	1	0	0	0	1	2	3	3	2	3	4	5	4	4	4	5	4
8	28	Akwa ibom	etinan	ekpeneobom	36	2	1	6		1	3	farmer	2	2		7000	2	1	5	3	1	1	2	2	1	2	2	1	#NULL!	2	2	3	2	2	1	3	#NULL!	3	4	3	3	3	3	3	2	2	2	2	3
8	68	Akwa ibom	etinan	ekpeneobom	36	1	3	6		1	3		1	2		500	2	1	5	3	3	2	1	1	3	3	1	0	#NULL!	1	1	2	1	2	1	3	#NULL!	3	3	3	3	3	2	2	5	5	3	3	3
4	1	cross river	Ogoja	Ishai	36	1	2	8	Ekoi	1	2	farmer	1	2		6000	5	2	1	3	2	1	1	3	2	2	2	3	3	3	2	2	1	3	1	3	3	2	4	1	2	5	2	3	3	3	3	3	2
5	53	Ebonyi	Ebonyi	Echara	36	1	2	1		3	1	farmer	1	2		#NULL!	12	1	11	1	3	3	3	0	3	1	1	0	3	1	3	3	1	3	3	2	2	1	3	1	5	1	1	1	1	1	1	2	2
8	95	Akwa ibom	etinan	ekpeneobom	36	2	3	6		1	3		1	2		#NULL!	0	1	1	1	1	2	1	1	1	2	2	1	#NULL!	1	0	2	0	1	1	3	#NULL!	5	4	3	5	4	2	2	1	4	5	5	5
5	46	Ebonyi	Ebonyi	Okpuitumo	36	1	2	1		1	2	farmer	1	2		#NULL!	6	1	4	0	3	3	3	1	3	3	1	0	3	3	1	3	1	1	3	1	1	1	2	1	5	1	1	1	1	1	1	1	2
1	10	cross river	calabar south	umoh orok	36	2	2	2		1	3	teacher	3	2		#NULL!	5	1	7	3	3	2	2	1	3	1	3	1	3	3	3	3	2	3	3	0	3	5	4	2	3	1	2	3	2	2	2	3	5
8	48	Akwa ibom	etinan	ndu eyo	36	1	2	6		1	2	farmer	2	2		#NULL!	3	1	3	1	1	1	1	1	1	2	2	1	#NULL!	1	1	1	3	2	2	2	#NULL!	5	5	5	5	4	5	4	5	4	5	5	4
2	33	Bayelsa	ogbia	otuasega	36	1	2	4		1	3	business	2	2		20000	4	1	3	2	1	1	0	0	1	0	1	0	1	1	0	0	0	0	1	0	1	5	4	3	3	3	3	3	3	4	3	3	4
6	11	delta	ethiope east	TBL eku	36	1	2	3		1	3	engineer	3	1		#NULL!	3	1	2	0	0	0	0	0	0	0	0	0	0	0	0	0	0	0	0	0	0	5	5	5	5	5	5	5	5	5	5	5	5
9	8	cross river	obubra	ovokwa	36	2	2	7		1	3	farmer	2	2		25000	4	1	5	0	1	0	0	0	1	0	0	0	#NULL!	0	1	1	0	0	1	0	#NULL!	5	5	4	3	4	5	5	5	5	5	3	5
3	6	Anambra	ogbaru	okpoko	37	2	1	1		1	3	business	2	2		35000	1	2	4	2	1	2	3	3	2	3	1	3	3	2	3	3	3	2	2	2	3	5	2	2	2	1	1	4	1	2	2	2	2
3	42	Anambra	ogbaru	ogbakuba	37	1	2	1		1	4	teacher	3	2		40000	3	2	4	1	1	0	1	2	1	0	3	1	2	2	2	2	2	2	1	1	2	4	3	2	3	2	2	5	2	2	4	4	4
8	10	Akwa ibom	etinan	ekpeneobom	37	2	1	6		1	1	farmer	2	2		3000	3	1	3	2	2	1	2	1	2	1	2	2	#NULL!	1	2	0	2	0	2	2	#NULL!	3	2	3	2	3	2	4	4	3	4	3	4
2	6	Bayelsa	ogbia	emeyali	37	2	2	4		1	1	farmer	2	2		#NULL!	8	2	19	1	2	2	2	1	1	2	2	2	2	2	1	2	2	1	1	2	2	3	2	2	3	3	2	2	2	3	3	4	3
6	45	delta	ethiope east	ogulaha	37	2	2	4		1	2	farmer	2	2		#NULL!	2	1	6	3	2	2	2	2	3	0	3	0	1	2	2	2	2	2	0	2	0	3	3	4	5	2	3	3	5	5	5	3	4
6	17	delta	ethiope east	okpara inland	37	1	1	3		1	2	farmer	2	2		#NULL!	0	1	5	2	1	2	1	1	0	2	0	0	1	3	3	2	2	0	0	0	2	5	5	3	3	4	2	3	5	5	5	5	5
8	59	Akwa ibom	etinan	ekpeneobom	37	2	4	6		1	2		1	2		#NULL!	0	1	1	1	1	2	1	1	1	2	2	1	#NULL!	3	1	1	2	1	0	0	#NULL!	4	5	3	5	4	2	2	4	5	3	4	4
6	75	delta	ethiope east	eku	37	1	2	3		1	3	farmer	2	2		15000	13	1	4	3	3	2	1	3	0	1	0	0	1	0	0	0	0	0	0	0	0	1	1	1	1	1	1	1	1	1	1	1	1
6	61	delta	ethiope east	TBL eku	37	2	2	3		3	2	farmer	2	2		10000	4	1	6	3	0	1	0	0	1	1	0	0	1	0	1	1	0	0	0	1	0	3	3	2	4	3	5	2	3	2	2	3	2
1	16	cross river	calabar south	goldien by amika utuk	37	1	3	6		1	2	driver	2	2		30000	5	1	4	0	0	0	0	0	0	0	0	0	0	0	0	1	0	0	0	0	0	5	5	4	5	4	5	5	4	4	5	5	4
8	21	Akwa ibom	etinan	ekpeneobom	38	2	2	6		1	1	farmer	2	2		1500	3	1	6	1	1	0	1	2	2	1	1	0	#NULL!	1	2	2	0	1	0	0	#NULL!	4	3	3	2	2	4	4	3	4	3	3	3
4	12	cross river	Ogoja	Ekajuk	38	1	2	8	Ekoi	1	2	farmer	1	2		8000	0	1	2	3	3	2	3	2	1	2	1	2	3	3	3	2	1	1	0	3	5	2	4	2	2	4	3	4	2	4	3	5	3
4	22	cross river	Ogoja	Bekwarra	38	2	2	8	Ekoi	1	2	farmer	1	2		3000	0	1	2	3	3	2	2	1	2	2	2	0	2	2	3	1	0	0	2	3	4	3	4	2	2	4	3	4	3	5	4	5	3
4	36	cross river	Ogoja	Ekpoguja Ogoja	38	2	2	8	Ekajuk Ogo	1	2	farmer	1	2		500	3	1	1	1	2	2	1	2	0	1	2	2	1	3	3	2	1	1	1	3	3	2	3	1	1	3	2	3	2	3	2	3	2
4	28	cross river	Ogoja	Bekwarra	38	2	2	8	Ekoi	1	1	farmer	1	2		5000	7	1	3	2	3	2	2	3	3	3	2	2	2	2	3	1	0	2	0	2	2	1	4	1	2	3	3	3	3	4	4	5	3
8	46	Akwa ibom	etinan	etinan	38	2	2	6		1	3	farmer	2	2		1000	7	1	4	1	1	1	1	1	1	0	0	1	#NULL!	3	1	2	1	2	1	1	#NULL!	5	5	5	5	5	5	4	5	5	5	4	5
3	45	Anambra	ogbaru	ogbakuba	38	1	2	1		1	3	business	2	2		15000	2	2	5	1	3	3	2	1	2	0	0	0	0	0	0	0	0	0	0	0	1	1	3	2	3	2	3	2	2	2	2	2	3
6	82	delta	ethiope east	ekokpe	38	2	1	3		1	3	business	2	1	tailor	3000	1	1	4	3	2	0	2	2	0	0	0	0	#NULL!	0	0	1	0	0	1	0	0	5	5	3	4	3	3	4	4	4	5	3	4
1	19	cross river	calabar south	goldien by amika utuk by amika utuk	38	1	1	2		1	4	civil servant	3	1	painter	50000	4	1	3	3	0	0	0	0	0	0	0	0	0	0	0	0	0	0	0	0	0	3	5	4	5	4	5	5	5	5	5	5	3
6	77	delta	ethiope east	onoboro	38	2	1	3		1	3	business	2	1	tailor	3000	0	1	4	1	0	0	1	0	1	0	0	0	#NULL!	0	0	1	0	0	1	0	1	5	4	3	3	4	4	5	5	3	4	4	4
3	47	Anambra	ogbaru	okpoko	39	2	2	1		1	2	trader	2	2		15000	5	2	4	2	2	2	2	2	2	2	3	1	3	0	2	2	2	2	2	1	3	3	3	2	2	1	2	2	1	2	2	2	4
6	38	delta	ethiope east	ewhu	39	1	4	3		1	2		2	1	soap making	#NULL!	1	1	7	2	2	3	2	3	1	2	0	0	#NULL!	0	1	3	3	2	0	0	1	4	3	3	3	2	2	3	3	3	3	3	3
5	29	Ebonyi	ebonyi	mgbalukulu	39	2	2	1		1	1	farmer	2	2		4000	4	1	4	1	2	3	2	1	0	0	1	0	1	2	1	2	1	0	0	0	1	3	5	4	5	4	5	5	5	4	4	5	5
9	38	cross river	obubra	ovukwa	39	1	1	7		1	3	farmer	2	2		10000	4	1	6	0	0	0	1	0	0	0	1	0	#NULL!	0	0	1	3	0	0	1	#NULL!	5	5	5	5	5	3	5	5	5	5	5	5
5	121	Ebonyi	ebonyi	agalegu	39	1	2	1		1	3	farmer	2	2		#NULL!	5	1	7	1	1	1	0	1	1	0	0	0	0	0	0	0	0	0	0	0	0	4	4	4	4	4	4	4	4	4	4	4	4
1	25	cross river	calabar manicipal	nsefika layout	39	1	3	1		1	3	business	2	2		#NULL!	1	2	7	1	0	1	1	0	0	0	1	0	#NULL!	1	0	0	1	1	0	0	1	3	3	3	5	3	3	3	3	2	3	3	3
1	11	cross river	calabar south	anangtiogla	39	2	2	2		1	4	pastor	2	2		26000	0	1	4	0	0	0	0	0	0	0	0	0	1	0	0	0	0	0	0	0	0	4	4	3	3	3	3	3	4	4	3	4	5
9	9	cross river	obubra	ogada	39	1	2	7		1	3	business	2	2		30000	8	1	11	0	1	0	1	0	0	0	1	0	#NULL!	1	1	0	1	1	0	0	#NULL!	5	5	3	5	3	3	5	3	5	3	4	5
6	12	delta	ethiope east	TBL eku	40	2	5	3		1	1		1	2		#NULL!	2	1	7	3	3	2	2	0	1	3	3	3	#NULL!	3	2	2	2	1	1	3	2	4	2	2	3	3	3	3	2	3	2	3	3
9	30	cross river	obubra	iyamitet	40	2	2	7		1	2	farmer	2	2		#NULL!	7	1	3	2	1	1	1	1	1	1	0	0	#NULL!	1	1	1	1	0	2	1	#NULL!	2	4	3	2	2	3	2	3	4	3	3	5
4	29	cross river	Ogoja	Bekwarra	40	2	1	8	Ekoi	1	1	farmer	1	2		3000	4	1	3	2	0	1	0	0	1	1	0	0	1	1	2	1	0	1	0	3	4	3	5	2	2	5	3	4	3	3	4	5	3
3	50	Anambra	ogbaru	ogbakuba	40	2	2	1		1	3		2	2		#NULL!	5	2	5	3	3	2	2	2	3	3	3	2	3	2	2	2	2	2	3	2	3	3	2	1	1	2	2	2	1	2	2	2	2
8	91	Akwa ibom	etinan	ekpeneobom	40	1	1	2		1	2		1	2		#NULL!	0	1	1	1	2	2	2	1	2	0	0	2	1	1	1	2	1	0	0	0	1	3	4	3	4	4	3	4	4	3	3	3	3
5	35	Ebonyi	Ebonyi	Mile 4 Ohatekwe	40	1	2	1		1	2	farmer	1	2		1000	4	1	7	0	0	3	3	3	3	3	3	3	3	3	3	3	3	3	3	3	2	1	5	1	2	1	1	1	1	1	1	1	2
3	22	Anambra	ogbaru	okpoko	40	2	2	1		1	2	business	2	2		15000	4	1	5	0	0	3	3	3	3	3	2	2	2	2	3	3	3	3	3	3	2	3	2	1	4	1	1	2	1	2	1	2	2
10	6	Anambra	Anambra east	ikem nando	40	2	2	1		1	2	farmer	2	2		18000	4	2	3	3	3	1	3	1	3	1	1	3	2	3	0	1	0	1	3	3	2	5	1	3	5	1	1	3	1	3	1	3	3
5	8	Ebonyi	ebonyi	ohatekwe ishieke	40	1	2	1		3	2	conductor	2	2		8000	5	1	1	1	0	3	2	0	2	0	0	0	1	3	3	2	2	3	3	3	1	2	2	2	4	5	3	4	4	3	5	3	3
4	45	cross river	Ogoja	Bekwarra	40	2	2	8	Ekoi	1	1	farmer	1	2		6000	5	1	1	3	3	2	0	1	3	2	3	3	3	3	3	3	2	3	1	3	3	2	3	1	1	4	3	4	2	4	3	4	2
8	92	Akwa ibom	etinan	ekpeneobom	40	1	1	2		1	1	farmer	2	2		#NULL!	0	1	1	1	1	2	1	1	1	2	2	1	#NULL!	1	0	2	0	1	1	3	#NULL!	5	4	3	5	4	2	2	1	3	5	5	5
4	14	cross river	Ogoja	Afrika	40	2	5	8	Ekoi	1	1	farmer	1	2		3000	4	1	2	2	3	2	2	0	3	2	1	3	3	3	3	3	2	3	3	2	1	2	3	2	1	2	1	2	2	1	2	3	2
5	75	Ebonyi	Ebonyi	Ededeagu	40	2	2	1		1	1	farmer	1	2		1000	6	1	4	2	2	2	2	1	1	1	1	2	2	2	1	1	1	1	3	2	3	3	3	2	2	2	2	3	2	3	3	3	3
5	75	Ebonyi	ebonyi		40	2	2	1		1	2		1	2		#NULL!	2	1	#NULL!	0	2	1	0	2	0	3	2	2	2	2	3	3	1	3	2	2	0	4	3	5	5	2	3	1	4	3	4	3	4
8	111	Akwa ibom	etinan	ekpeneobom	40	2	5	6		1	1	farmer	2	1	trading	#NULL!	5	1	5	3	2	2	1	1	1	0	0	0	#NULL!	1	1	1	1	1	1	1	#NULL!	3	3	3	2	3	3	3	5	3	3	3	3
8	4	Akwa ibom	etinan	ekpeneobom	40	1	2	6		1	2	farmer	2	2		500	7	1	6	1	2	2	1	0	1	1	0	0	#NULL!	2	1	2	0	0	1	0	#NULL!	4	4	3	3	2	3	3	3	3	4	4	4
5	38	Ebonyi	Ebonyi	Mile 4 Ohatekwe	40	1	2	1		1	2		1	2		#NULL!	11	1	10	3	3	3	3	3	0	1	0	3	3	3	3	3	3	3	3	3	3	1	5	2	1	1	1	1	1	1	1	1	1
2	18	Bayelsa	ogbia	otuasega	40	2	1	4		1	1	farmer	2	2		10000	4	2	29	2	2	2	2	2	3	2	2	2	2	2	2	2	2	1	2	2	2	1	2	1	3	4	4	1	1	3	1	1	3
2	25	Bayelsa	ogbia	ogbia town	40	1	2	1		1	2	brick layer	2	2		15000	6	2	2	2	1	1	2	2	1	1	0	1	2	2	1	0	1	0	1	2	1	1	2	1	3	4	4	1	1	3	1	1	3
5	23	Ebonyi	Ebonyi		40	1	2	1		1	2	farmer	1	2		1000	6	1	5	2	2	1	2	2	3	2	2	2	2	2	3	2	1	2	2	1	2	1	2	1	1	1	1	2	1	1	1	2	1
6	83	delta	ethiope east	udueri	40	1	2	3		1	2	farmer	2	1	mechanic	#NULL!	2	1	7	1	2	1	0	2	0	1	0	1	#NULL!	1	1	2	1	0	1	0	1	4	4	3	2	3	3	4	4	3	4	4	3
6	47	delta	ethiope east	kiagbodo	40	2	2	4		1	2	farmer	2	2		#NULL!	7	1	5	3	2	0	2	0	3	3	3	0	2	0	2	2	2	2	0	2	0	4	3	2	3	1	3	3	5	5	5	5	3
8	41	Akwa ibom	etinan	ekpeneobom	40	1	2	6		1	2	farmer	2	2		10000	5	1	5	0	0	2	1	1	1	2	1	0	#NULL!	0	0	2	2	0	0	1	#NULL!	4	2	4	3	4	3	4	5	4	3	4	4
5	41	Ebonyi	ebonyi		40	1	2	1		1	2	driver	2	2		#NULL!	3	1	#NULL!	1	3	0	2	2	3	3	3	0	#NULL!	2	1	1	1	0	2	0	2	5	5	5	5	3	5	5	5	3	5	5	3
6	31	delta	ethiope east	ozoro	40	1	1	4		1	3	farmer	2	2		#NULL!	0	1	5	2	2	0	2	0	0	2	0	0	1	0	0	0	0	0	3	2	1	4	5	5	4	3	3	3	5	4	3	3	3
8	36	Akwa ibom	ini	etinan	40	1	2	6		1	2	trader	2	2		2000	4	1	6	3	1	3	0	3	2	1	0	0	1	0	1	1	2	1	3	1	#NULL!	5	5	3	3	5	4	5	5	4	3	3	3
9	1	cross river	obubra	onyadama	40	1	1	7		1	3	farmer	2	2		2000	1	1	4	3	2	2	3	0	3	0	1	3	#NULL!	0	0	1	0	1	2	1	#NULL!	5	5	4	4	3	1	5	4	5	4	3	5
9	3	cross river	obubra	onyadama	40	2	5	7		1	2	farmer	2	2		10000	10	1	1	3	3	2	1	1	3	1	1	3	#NULL!	1	1	3	1	2	1	1	#NULL!	3	3	3	5	5	2	5	5	3	2	3	5
8	7	Akwa ibom	etinan	ekpeneobom	40	1	2	6		1	2		1	2		#NULL!	5	1	5	3	3	1	0	0	3	0	3	0	#NULL!	3	3	3	3	3	3	0	2	5	5	5	5	5	5	5	5	5	5	5	5
5	82	Ebonyi	ebonyi	mbeke ishieke	40	1	2	1		1	2	farmer	2	2		1000	6	1	4	3	2	3	2	2	2	1	2	2	0	2	1	3	1	3	2	0	0	4	1	4	3	4	5	5	4	3	4	3	5
8	1	Akwa ibom	etinan	ekpeneobom	40	2	4	6		1	2	farmer	2	2		#NULL!	4	1	7	1	1	3	1	3	1	0	0	1	#NULL!	0	1	1	0	0	0	1	#NULL!	4	3	3	3	3	3	4	3	3	3	4	5
6	33	delta	ethiope east	ugono-orogun	40	2	4	3		1	2	farmer	2	2		#NULL!	6	1	8	0	0	0	0	0	1	0	0	0	#NULL!	2	0	2	0	3	0	1	1	4	3	3	4	3	4	4	3	3	3	3	3
8	9	Akwa ibom	etinan	ekpeneobom	40	2	2	6		1	2	dependant	2	2		3000	3	1	5	2	2	3	2	2	0	0	0	0	#NULL!	1	0	0	1	0	1	0	#NULL!	2	5	4	4	4	1	5	5	3	4	4	3
1	30	cross river	calabar manicipal	nyong edem	40	2	2	6		1	2	trader	2	2		#NULL!	3	1	3	0	0	0	0	0	0	0	0	0	0	0	0	0	1	0	0	0	0	3	5	5	5	4	5	5	5	4	5	5	5
1	15	cross river	calabar south	goldien by amika utuk	40	1	2	2		1	4	civil servant	3	2		3000	3	1	3	0	0	0	0	0	0	0	0	0	0	0	0	0	0	0	0	0	0	5	5	5	5	4	5	5	5	5	5	5	5
4	40	cross river	Ogoja	Ekajuk	41	2	4	8	Ekoi	1	1	farmer	1	2		3000	0	1	4	3	3	2	3	2	2	2	2	3	3	3	3	2	2	2	1	3	4	3	5	3	2	5	3	4	2	4	3	4	3
8	87	Akwa ibom	etinan	ekpeneobom	41	1	2	6		1	2	farmer	2	2		3000	4	1	3	2	1	2	2	1	2	1	1	2	#NULL!	1	2	3	1	2	1	2	#NULL!	2	2	2	1	2	1	2	1	2	1	2	1
1	24	cross river	calabar south	nsefika layoug	41	1	2	6		1	2	business	2	1	plumbing	#NULL!	2	2	1	3	2	1	1	1	3	2	1	3	#NULL!	1	2	2	2	1	1	3	2	3	2	3	2	3	3	3	3	2	3	3	2
1	26	cross river	calabar manicipal	nsefika layout	41	1	3	6		1	3	trader	2	2		#NULL!	40	2	3	1	1	1	1	1	2	1	1	1	#NULL!	2	1	2	1	1	3	1	#NULL!	1	2	2	3	2	3	2	2	3	2	3	2
6	18	delta	ethiope east	emede	41	1	2	5		1	2	farmer	2	1	farmer	6000	5	1	6	2	2	1	2	3	3	3	0	2	1	2	3	2	2	0	0	0	1	5	5	3	3	4	3	4	5	5	5	5	5
5	70	Ebonyi	ebonyi	ishieke	41	1	2	1		1	2	farmer	2	2		4000	6	1	3	1	1	2	1	0	0	0	1	0	0	1	1	1	0	0	0	0	0	2	4	4	5	4	3	5	5	3	4	5	4
6	67	delta	ethiope east	ukpe	41	2	2	3		1	2	farmer	2	2		5000	5	1	4	0	1	0	1	0	0	0	0	0	#NULL!	0	1	1	0	0	1	0	1	5	4	4	3	2	3	3	4	3	4	4	4
4	19	cross river	Ogoja	Ibill	42	1	2	8	Ekoi	1	2	farmer	1	2		7000	8	2	4	3	2	1	2	0	1	2	3	1	1	3	2	1	2	0	0	3	3	1	3	2	2	4	2	5	2	3	4	5	1
4	27	cross river	Ogoja	Bekwarra	42	1	1	8	Ekoi	1	2	farmer	1	2		4000	6	1	4	2	2	1	2	0	3	1	1	1	2	2	1	2	2	2	1	3	3	2	4	2	2	3	3	4	2	2	3	4	2
4	41	cross river	Ogoja	Ekajuk	42	1	1	8	Eko	1	3	student	1	2		#NULL!	0	2	2	3	3	1	1	0	2	3	1	3	2	3	2	2	1	2	2	2	2	3	4	1	3	4	2	2	3	3	2	4	3
3	15	Anambra	ogbaru	iyiowa	42	2	2	1		1	3	trader	2	2		5000	6	2	6	1	1	1	2	2	2	3	1	1	1	2	3	2	1	1	3	1	1	3	3	2	4	2	3	2	2	3	2	3	3
2	32	Bayelsa	ogbia	oloibiri	42	2	2	7	ogbia	1	3	farmer	2	2		10000	4	2	3	2	2	1	1	2	2	1	1	1	2	2	1	0	1	0	1	1	1	3	3	3	2	2	3	3	3	3	3	3	4
2	9	Bayelsa	ogbia	otuasega	42	1	2	7	ogbia	2	1	shoe maker	2	2		5000	5	2	3	0	1	1	1	1	1	0	2	1	2	1	1	3	1	1	1	0	2	2	3	2	1	1	3	3	2	2	1	3	2
1	13	cross river	calabar south	musaha	42	2	2	2		1	3	trader	2	2		15000	6	1	7	1	3	3	2	1	1	3	3	1	2	3	3	3	2	3	3	3	2	3	2	2	1	1	2	2	3	2	2	2	2
6	6	delta	ethiope east	TBL eku	42	1	2	3		1	2	driver	2	2		10000	7	1	7	3	3	3	1	0	3	3	3	2	2	3	3	3	3	0	3	3	1	4	4	2	4	4	4	2	4	4	4	4	4
8	60	Akwa ibom	etinan	ekpeneobom	42	2	1	6		1	1		1	2		#NULL!	3	1	1	1	1	2	1	1	1	2	2	1	#NULL!	3	1	1	2	1	2	2	#NULL!	4	5	3	5	4	2	2	4	5	3	4	4
6	4	delta	ethiope east	TBL eku	42	2	1	3		1	2	farmer	2	2		7000	7	1	8	1	1	0	1	0	1	1	1	1	1	1	0	1	1	1	0	0	1	3	2	2	3	2	2	2	2	2	3	2	2
8	83	Akwa ibom	etinan	ekpeneobom	42	1	4	6		1	2		1	2		2000	4	1	4	1	1	2	1	1	1	0	0	0	#NULL!	0	1	0	1	0	1	0	#NULL!	1	1	1	1	2	3	4	4	4	3	4	3
5	38	Ebonyi	ebonyi	enyibichiri alik	42	1	2	1		1	3	mason	2	2		#NULL!	5	1	2	2	0	0	1	0	0	1	0	0	1	1	0	0	0	0	1	0	1	4	4	3	3	3	2	2	3	4	3	3	4
6	15	delta	ethiope east	agborho	42	2	2	3		1	2	farmer	2	2		#NULL!	4	1	4	0	0	0	3	0	0	0	0	0	0	0	0	0	0	0	0	0	#NULL!	1	1	1	1	1	1	1	1	1	1	1	1
6	13	delta	ethiope east	TBL eku	42	1	2	3		1	4	student	1	1	artist	#NULL!	5	1	7	0	0	0	0	3	0	0	0	0	0	0	0	0	0	0	0	0	0	1	5	5	5	5	5	5	5	5	5	5	5
6	29	delta	ethiope east	umuezi	42	2	2	1		1	2	business	2	2		1000	5	1	4	0	0	0	0	0	0	0	0	0	0	0	0	3	0	0	0	0	0	5	5	5	4	5	5	5	4	5	5	5	5
4	42	cross river	Ogoja	Ekajuk	43	1	1	8	Ekoi	1	2	farmer	2	2		2000	0	1	3	1	2	2	2	2	2	3	2	2	2	3	3	3	2	3	2	3	3	2	4	2	2	4	4	4	3	3	4	4	3
8	33	Akwa ibom	etinan	ekpeneobom	43	1	1	2		1	2	shoe maker	2	2		200	4	1	3	1	2	0	2	1	2	3	2	3	2	1	2	3	1	3	3	2	0	5	5	3	3	2	1	5	4	5	4	4	5
8	65	Akwa ibom	etinan	ekpeneobom	43	1	5	6		1	2	farmer	2	2		15000	4	1	7	1	2	1	1	1	2	3	1	2	#NULL!	1	3	2	2	1	2	3	#NULL!	5	5	3	4	3	3	2	5	5	4	3	4
5	141	Ebonyi	ebonyi	inyimagu	43	2	2	1		1	1	farmer	2	2		4000	6	1	3	2	1	0	1	0	1	0	1	0	#NULL!	1	1	1	1	1	1	0	1	3	4	3	4	3	4	5	4	4	4	5	4
5	42	Ebonyi	ebonyi		43	2	2	1		1	3	farmer	2	2		#NULL!	2	1	#NULL!	1	0	0	2	0	2	1	0	0	0	1	0	0	0	1	0	1	0	5	5	5	5	5	4	4	5	5	5	4	5
3	38	Anambra	ogbaru	okpoko	44	1	2	1		1	3	business	2	2		15000	4	2	5	2	1	2	1	2	1	1	1	2	2	2	1	1	2	2	1	1	2	3	4	3	3	3	4	5	3	3	4	5	3
8	106	Akwa ibom	etinan	ekpeneobom	44	1	3	6		1	2	farmer	2	1	welding	500	2	1	8	3	1	2	1	2	3	1	1	0	#NULL!	1	2	3	2	1	0	0	#NULL!	4	4	3	4	2	3	4	4	3	3	3	2
2	45	Bayelsa	ogbia	agudama/ekpetiam	44	1	1	4		1	2	welder	2	1	weldering	#NULL!	0	2	15	3	3	0	1	1	3	3	1	1	1	2	1	2	1	2	1	3	2	5	2	3	3	3	3	2	2	3	3	5	3
5	40	Ebonyi	Ebonyi	Ishieke	44	1	2	1		1	2	farmer	1	2		5000	4	1	4	3	3	3	3	3	3	3	3	1	3	3	3	1	3	3	3	2	2	2	2	2	2	2	1	2	1	2	2	2	2
1	3	cross river	calabar south	nyong edem	44	2	2	1		1	2		2	2		#NULL!	2	2	#NULL!	3	2	2	1	0	0	0	0	3	2	2	2	3	1	1	2	3	2	4	3	3	5	2	4	4	3	5	3	4	3
6	41	delta	ethiope east	elume	44	2	5	5		1	1	farmer	2	2		#NULL!	3	1	3	2	3	2	2	0	3	3	0	3	2	0	0	0	0	0	0	0	1	4	5	5	3	3	3	5	3	4	3	5	3
5	170	Ebonyi	ebonyi	agalegu	44	1	2	1		1	2	farmer	2	2		#NULL!	7	1	4	1	0	0	1	0	1	1	0	0	0	0	0	1	0	1	1	0	1	5	5	5	5	5	5	5	5	5	5	5	5
6	73	delta	ethiope east	eboh	45	2	2	3		1	1	trader	2	2		#NULL!	0	1	5	2	2	0	1	0	1	1	0	2	2	1	1	0	2	1	2	2	0	4	2	3	3	3	2	3	3	2	2	3	2
8	24	Akwa ibom	etinan	ekpeneobom	45	2	2	6		1	2	farmer	2	1	soap making	8000	5	1	6	2	3	2	1	2	2	2	2	2	#NULL!	3	2	2	3	2	2	2	#NULL!	3	3	3	3	3	3	4	2	2	3	3	3
5	94	Ebonyi	ebonyi	ndiagu amagu	45	1	2	1		1	1	farmer	2	2		#NULL!	5	1	12	3	1	0	3	0	1	3	0	2	3	2	1	3	3	3	1	2	3	3	1	1	2	1	5	1	1	2	1	1	3
8	40	Akwa ibom	etinan	ekpeneobom	45	1	5	6		1	2	driver	2	2		5000	2	1	3	2	1	2	2	2	3	2	2	3	#NULL!	2	2	3	2	3	2	1	#NULL!	2	3	3	4	2	3	4	2	4	2	3	3
8	88	Akwa ibom	etinan	ekpeneobom	45	1	2	6		1	3	farmer	2	2		1500	4	1	1	1	1	2	1	1	1	2	2	1	#NULL!	1	2	3	2	3	2	1	#NULL!	3	2	3	4	3	2	3	3	5	3	3	3
5	125	Ebonyi	ebonyi	ohatekwe	45	2	2	1		1	1	farmer	2	2		1000	7	1	2	3	3	3	3	3	3	3	0	3	1	3	3	3	3	3	3	3	3	5	3	3	3	3	3	3	3	3	3	3	3
8	27	Akwa ibom	etinan	ndon eyo	45	2	5	6		1	2	farmer	2	2		5000	8	1	6	2	2	1	2	2	2	1	1	2	#NULL!	2	2	1	2	1	1	2	#NULL!	3	3	2	2	2	3	3	4	3	3	4	3
8	86	Akwa ibom	etinan	ekpeneobom	45	2	3	6		1	1		1	2		3000	5	1	5	2	2	2	1	1	0	0	2	1	#NULL!	2	1	1	2	1	2	1	#NULL!	1	1	1	1	2	3	2	4	4	4	3	4
8	110	Akwa ibom	etinan	ekpeneobom	45	1	2	2		1	2	farmer	2	2		5000	3	1	5	1	2	2	1	1	2	2	2	1	#NULL!	2	2	3	3	2	2	1	#NULL!	4	3	4	3	4	3	5	3	3	4	3	3
8	101	Akwa ibom	etinan	ekpeneobom	45	2	2	2		1	2	farmer	2	2		#NULL!	4	1	1	1	3	1	1	1	3	0	1	1	#NULL!	3	3	1	1	0	1	1	#NULL!	3	3	3	3	3	3	3	3	5	3	5	3
8	37	Akwa ibom	ikono	ibtaku ntukokpo	45	2	5	6		1	2	farmer	2	2		2000	5	1	6	3	2	1	1	2	1	0	0	0	1	2	1	1	1	2	3	0	#NULL!	3	3	3	4	2	4	2	3	3	3	4	4
5	19	Ebonyi	ebonyi	mile 4	45	1	2	1		1	1	farmer	2	2		2000	0	1	2	1	2	1	3	0	1	1	1	0	1	1	1	1	1	1	2	0	1	3	3	3	3	4	3	3	3	4	4	3	3
8	73	Akwa ibom	etinan	ekpeneobom	45	1	1	6		1	2	farmer	2	2		2000	0	1	1	2	1	0	2	0	1	1	1	0	#NULL!	1	2	2	0	0	1	0	#NULL!	4	3	3	3	2	3	4	4	4	3	4	4
1	18	cross river	calabar south	goldien by amika utuk by amika utuk	45	2	2	2		1	3	trader	2	2		10000	6	1	1	1	0	0	1	3	0	2	0	0	#NULL!	0	2	1	2	0	0	0	0	5	5	3	3	2	2	3	3	3	2	3	5
5	66	Ebonyi	Ebonyi	Ohetekwe Ishieke	45	1	2	1		1	3	farmer	1	2		#NULL!	10	1	11	1	3	3	3	2	3	2	3	3	2	2	3	2	2	3	3	2	2	2	2	1	1	3	1	2	1	2	2	3	3
5	44	Ebonyi	Ebonyi	Oduebo Umuogudu	45	1	2	1		1	2	farmer	1	2		5000	6	1	4	3	2	2	3	3	3	2	2	1	3	3	3	2	3	3	1	2	3	1	1	2	3	1	1	2	1	3	3	1	1
5	25	Ebonyi	Ebonyi		45	1	2	1		3	2		1	2		1000	5	1	5	2	3	2	2	2	3	3	2	2	2	3	1	2	2	1	1	1	1	1	2	1	1	1	1	2	1	2	1	2	1
8	96	Akwa ibom	etinan	ekpeneobom	45	2	1	6		1	3	farmer	2	2		500	0	1	1	1	1	1	2	1	1	1	0	2	1	1	1	2	1	0	0	1	1	2	3	2	3	3	3	3	3	2	2	2	3
1	6	cross river	calabar south	jebs road	45	1	2	1		1	3	trader	2	2		#NULL!	5	2	1	3	3	2	2	3	2	0	0	1	1	0	2	1	0	0	2	1	1	3	3	5	4	3	3	5	5	5	5	5	5
5	6	Ebonyi	ebonyi	agalegu ishieke	45	1	2	6		1	4	civil serva	3	2		50000	5	1	3	1	2	3	1	1	0	0	0	1	0	0	2	2	1	1	0	0	0	3	3	4	5	3	5	5	4	5	4	4	4
5	43	Ebonyi	ebonyi		45	2	2	1		1	1	farmer	2	2		#NULL!	5	1	#NULL!	3	2	2	0	1	0	0	0	0	2	1	0	0	3	0	0	2	0	1	5	5	5	5	5	5	5	5	5	5	5
8	81	Akwa ibom	etinan	ekpeneobom	45	1	1	6		1	1	farmer	2	2		3000	5	1	1	1	1	2	1	1	1	2	2	1	#NULL!	2	0	2	1	1	2	0	#NULL!	5	4	3	5	3	5	5	3	2	3	5	2
9	6	cross river	obubra	ogada I	45	1	1	7		3	2	farmer	2	2		10000	1	1	15	2	3	1	2	0	3	1	2	0	#NULL!	1	2	2	1	2	1	0	#NULL!	4	4	3	4	4	3	4	4	5	4	3	4
9	20	cross river	obubra	ofat	45	2	2	7		1	2	farmer	2	2		2000	5	1	8	1	1	3	3	3	3	1	3	0	#NULL!	3	1	3	0	1	1	0	#NULL!	4	2	1	3	5	4	5	5	5	5	5	5
8	79	Akwa ibom	etinan	ekpeneobom	45	2	1	6		1	2		1	2		#NULL!	0	1	1	1	1	2	1	1	1	2	2	1	#NULL!	3	1	1	2	0	0	0	#NULL!	4	5	3	5	4	2	2	4	5	3	4	4
6	19	delta	ethiope east	otoro	45	1	2	3		1	1	farmer	2	2		#NULL!	4	1	3	1	2	2	1	1	0	1	0	0	2	2	2	1	2	1	0	2	2	3	3	4	4	2	4	5	5	5	5	5	4
5	37	Ebonyi	ebonyi	ndiagu echara	45	1	2	1		1	1	farmer	2	2		#NULL!	7	1	10	0	1	1	3	0	1	0	0	0	1	1	0	1	0	0	0	1	1	3	3	2	3	2	4	2	3	2	1	2	4
9	40	cross river	obubra	onyen-okpon	45	2	2	7		1	2	farmer	2	2		#NULL!	9	1	6	3	1	0	1	3	2	0	1	0	#NULL!	0	1	1	1	0	0	0	#NULL!	5	5	5	5	4	5	5	5	5	5	5	4
3	4	Anambra	ogbaru	okpoko	45	1	2	1		1	3	trader	2	2		70000	7	2	4	1	0	0	1	1	0	0	1	0	1	0	1	1	1	0	0	1	1	4	4	4	4	4	4	4	2	3	3	3	3
6	23	delta	ethiope east	uvwie	45	1	2	5		1	2	farmer	2	2		#NULL!	4	1	7	0	0	0	0	0	0	2	0	0	1	0	2	0	0	0	0	0	1	5	4	4	3	3	3	3	3	4	3	3	3
6	32	delta	ethiope east	orogun	45	2	2	3		1	2	farmer	2	2		#NULL!	3	1	8	0	0	0	3	0	0	1	0	0	0	0	1	3	0	0	0	0	0	5	3	5	5	4	5	5	5	4	4	5	4
6	14	delta	ethiope east	TBL eku	46	1	2	1		1	3	farmer	2	2		#NULL!	0	1	7	2	3	3	3	0	1	3	1	0	#NULL!	3	3	1	0	0	0	0	1	2	3	3	2	2	3	5	3	3	3	5	2
4	25	cross river	Ogoja	Bekwarra	46	1	2	8	Ekoi	1	2	farmer	1	2		5800	12	1	3	2	3	2	3	2	3	3	3	2	1	2	3	3	2	3	3	3	2	2	4	2	2	2	4	3	3	2	3	4	2
3	11	Anambra	ogbaru	okpoko	46	2	2	1		1	2	tailor	2	2		5000	5	2	4	2	2	1	2	2	1	2	2	2	1	2	2	3	2	2	2	1	1	3	3	2	3	3	3	2	3	3	3	3	3
8	104	Akwa ibom	etinan	ekpeneobom	46	2	2	6		1	4	farmer	2	1	confectionanies	30000	6	1	5	3	2	2	2	1	0	0	1	0	#NULL!	2	0	0	3	0	1	0	#NULL!	3	4	4	3	3	3	4	4	3	4	4	3
5	59	Ebonyi	Ebonyi	Echialike	46	1	2	1		1	1	farmer	1	2		#NULL!	12	1	10	0	3	3	3	1	3	1	1	0	3	1	3	3	1	3	3	1	2	2	3	1	5	1	1	1	1	1	1	2	1
5	27	Ebonyi	ebonyi	ndiegu igube	46	2	2	1		1	1	farmer	2	2		4000	6	1	2	2	2	3	2	3	3	3	2	1	3	2	3	2	2	2	3	2	1	3	5	3	1	3	4	5	5	4	4	5	2
5	56	Ebonyi	ebonyi	agbaja	46	2	2	1		1	1	farmer	2	2		4000	8	1	5	1	2	0	2	0	1	0	0	0	1	1	0	0	1	0	1	0	1	1	5	5	5	4	4	5	5	5	5	5	5
9	14	cross river	obubra	obubra	46	1	2	7		1	3	farmer	2	2		75000	5	1	7	3	0	2	2	0	0	0	0	0	#NULL!	3	1	0	0	0	0	0	#NULL!	4	5	5	4	3	4	5	4	5	4	4	5
6	65	delta	ethiope east	agbara utu	46	2	4	3		1	2	trader	2	2		#NULL!	4	1	2	3	1	3	3	0	3	1	0	2	#NULL!	2	0	0	1	0	0	0	0	5	3	4	5	3	4	4	3	3	4	5	5
6	66	delta	ethiope east	eku	46	1	2	3		1	2	farmer	2	2		10000	4	1	4	0	0	0	1	0	1	0	0	1	#NULL!	0	1	1	0	0	1	0	1	5	4	3	3	3	2	4	3	3	4	4	4
8	62	Akwa ibom	etinan	ekpeneobom	47	1	2	6		1	1	farmer	2	2		#NULL!	5	1	4	1	1	2	1	2	1	2	1	3	#NULL!	1	0	2	1	2	0	1	#NULL!	2	3	2	2	3	4	2	4	5	3	5	5
2	16	Bayelsa	ogbia	imiringi	47	2	2	4		1	3	farmer	2	2		10000	7	2	1	0	3	1	1	1	1	1	3	0	1	1	1	3	0	0	1	0	1	2	1	3	1	2	4	1	2	3	2	3	5
4	9	cross river	Ogoja	Ekajuk	47	1	1	8	Ekoi	1	1	farmer	1	2		3000	0	1	2	3	2	1	2	1	2	2	2	1	2	2	3	2	1	2	2	2	3	2	4	2	1	2	4	3	3	2	3	4	2
5	45	Ebonyi	Ebonyi	Alike	47	1	2	1		1	2	farmer	1	2		#NULL!	4	1	7	0	3	3	3	1	3	3	1	0	3	3	1	3	1	1	3	1	1	1	2	1	5	1	1	1	1	1	1	1	1
6	63	delta	ethiope east	oknojeba	47	1	2	3		1	2	farmer	2	1	shoe making	10000	6	1	6	1	2	1	2	0	2	2	0	2	1	0	2	0	0	1	2	0	1	3	3	4	5	4	3	5	5	3	5	5	5
8	13	Akwa ibom	etinan	ekpeneobom	47	1	3	6		1	2	sheo maker	2	2		500	2	1	7	1	3	1	1	1	2	1	0	1	#NULL!	1	1	1	0	0	0	0	#NULL!	4	3	3	3	2	3	4	3	3	3	4	4
9	7	cross river	obubra	ogada II	47	1	2	7		1	3	farmer	2	2		50000	6	2	4	1	0	0	1	0	0	1	0	0	#NULL!	1	2	2	1	0	2	0	#NULL!	3	4	5	3	4	3	4	5	4	5	5	5
6	16	delta	ethiope east	TBL eku	47	1	2	3		1	2	farmer	2	2		#NULL!	7	1	6	0	0	0	0	0	2	0	0	0	#NULL!	0	0	0	0	0	2	2	1	3	3	3	3	3	3	3	4	4	2	3	3
6	28	delta	ethiope east	abbi	47	1	1	7	ukwuani	1	3		1	2		#NULL!	0	1	6	0	0	0	0	0	0	0	0	1	1	0	0	1	1	0	1	0	1	2	2	2	3	3	2	3	3	2	3	3	3
3	30	Anambra	ogbaru	okpoko	48	1	2	1		1	3	trader	2	2		15000	4	2	5	2	1	3	2	1	1	2	1	1	2	1	2	1	2	3	1	1	2	3	2	5	4	3	4	3	4	3	3	4	3
3	36	Anambra	ogbaru	okpoko	48	2	2	1		1	3	trader	2	2		20000	4	2	4	3	2	1	2	3	1	1	1	2	3	3	3	2	1	2	3	2	3	5	4	3	4	2	3	4	3	3	4	3	3
8	94	Akwa ibom	etinan	ekpeneobom	48	2	1	6		1	1	farmer	2	2		1000	2	1	1	1	1	2	1	1	1	2	2	1	#NULL!	1	0	2	0	1	1	3	#NULL!	5	4	3	5	2	2	1	3	5	5	5	4
8	76	Akwa ibom	etinan	ekpeneobom	48	2	2	6		1	2		2	2		4000	0	1	1	2	1	0	2	0	1	1	1	0	#NULL!	2	2	1	1	2	2	0	#NULL!	3	2	3	3	2	3	2	3	3	3	2	2
4	10	cross river	Ogoja	Ekajuk	48	2	1	8	Ekoi	1	2	farmer	1	2		4000	0	1	3	3	2	1	1	2	1	1	0	1	2	2	2	3	1	1	1	3	4	2	4	2	2	4	3	4	3	4	3	4	2
6	79	delta	ethiope east	umuoja	48	1	5	1		1	2	farmer	2	2		8000	4	1	4	0	1	1	1	0	1	1	0	1	#NULL!	1	0	2	0	0	1	1	1	3	3	4	3	5	4	3	3	3	4	3	4
8	58	Akwa ibom	etinan	ekpeneobom	48	2	4	6		1	2	farmer	1	2		2000	2	1	1	1	1	2	1	1	1	2	2	1	#NULL!	3	1	1	2	0	0	0	#NULL!	4	5	3	5	3	4	2	2	4	5	3	4
2	20	Bayelsa	ogbia	azikoro	48	2	2	4		1	2	trader	2	2		10000	2	2	10	3	1	1	0	0	1	0	0	0	1	1	1	0	0	0	0	1	1	5	4	3	3	2	4	2	2	2	2	3	2
4	24	cross river	Ogoja	Mbagidi	48	1	2	8	Ekoi	1	1	farmer	1	2		600	12	1	2	2	1	0	0	0	0	0	0	0	2	1	2	2	0	0	0	3	3	3	4	2	2	5	3	4	3	4	3	4	3
9	24	cross river	obubra	ofumbongha No 4	48	1	2	7		1	3	farmer	2	2		#NULL!	6	1	7	3	0	0	1	1	0	2	0	0	#NULL!	0	0	1	0	0	2	1	#NULL!	4	5	3	4	2	3	2	3	5	4	4	5
1	9	cross river	calabar south	nyong edem	48	1	2	2		1	3	teacher	2	2		150000	2	1	3	3	0	0	2	0	0	0	0	0	1	0	0	0	0	0	0	0	1	4	4	4	4	3	3	3	3	3	4	4	4
6	10	delta	ethiope east	TBL eku	48	2	2	3		1	1	farmer	2	2		#NULL!	7	1	7	0	0	0	0	0	0	0	0	0	#NULL!	0	0	0	0	0	0	0	1	1	3	3	1	3	1	3	3	3	3	5	3
9	10	cross river	obubra	imabana itamtet	48	1	2	7		1	3	farmer	2	1	electrician	5000	7	1	3	0	1	0	0	0	1	1	0	0	#NULL!	2	0	0	0	0	0	0	#NULL!	5	5	5	5	4	5	5	3	5	5	4	5
6	50	delta	ethiope east	oria	48	2	2	3		1	2	farmer	2	1	hair dressing	2000	6	1	5	0	0	0	0	0	0	0	0	0	0	1	0	0	0	0	0	0	0	5	5	5	5	5	5	5	5	5	5	5	5
4	16	cross river	Ogoja	Mbagidi	49	1	1	8	Ekoi	1	2	farmer	1	2		3000	4	1	#NULL!	1	3	3	2	1	3	2	1	3	3	2	3	3	3	2	3	2	1	1	3	2	2	2	3	1	1	2	2	3	2
8	97	Akwa ibom	etinan	ekpeneobom	49	1	2	6		1	1	farmer	2	2		1000	4	1	1	1	1	2	1	1	1	2	2	1	#NULL!	1	0	2	0	1	1	3	#NULL!	5	4	3	5	4	2	2	1	3	5	5	5
8	38	Akwa ibom	etinan	ekpeneobom	49	2	4	6		1	2		1	1	skill of doing bead	#NULL!	0	1	2	2	3	2	1	3	3	0	1	3	#NULL!	1	3	3	0	2	1	0	#NULL!	5	4	5	3	2	1	4	5	5	2	5	5
5	150	Ebonyi	izza no		49	2	2	1		1	2	farmer	2	2		3000	4	1	1	3	2	1	1	3	3	0	3	2	#NULL!	1	2	3	2	1	3	2	0	5	5	5	5	5	5	5	4	4	3	4	5
8	2	Akwa ibom	etinan	ekpeneobom	49	1	3	6		1	1	farmer	2	1	volcanizer	5000	2	1	6	1	2	1	1	0	3	3	2	0	#NULL!	3	1	1	2	0	0	0	#NULL!	4	5	3	5	4	2	2	4	5	3	4	4
8	119	Akwa ibom	etinan	ekpeneobom	49	1	2	6		1	2	farmer	2	1	driving	15000	3	1	2	2	2	3	2	2	3	1	1	0	#NULL!	1	1	2	3	3	0	0	#NULL!	5	5	4	3	3	4	5	2	4	5	5	4
8	119	Akwa ibom	etinan	ekpeneobom	49	1	2	6		1	2	farmer	2	1	driving	15000	3	1	2	2	2	3	2	2	3	1	1	0	#NULL!	1	1	2	3	3	0	0	#NULL!	5	5	4	3	3	4	5	2	4	5	5	4
8	109	Akwa ibom	etinan	ekpeneobom	49	2	3	6		1	1	trader	2	2		15000	0	1	6	3	2	0	1	3	2	3	2	0	#NULL!	3	2	2	2	0	0	0	#NULL!	5	5	5	4	4	5	5	5	5	4	5	5
5	34	Ebonyi	Ebonyi	Mile 4 Ohatekwe	50	2	2	1		1	1	farmer	1	2		10000	8	1	5	0	3	3	3	3	3	3	3	3	3	3	3	3	3	3	3	3	2	3	5	3	3	4	3	2	4	2	4	2	4
5	115	Ebonyi	ebonyi	ohatekwe	50	1	2	1		1	2	farmer	2	2		20000	10	1	1	1	0	0	2	2	0	0	1	1	2	1	1	1	2	1	1	2	2	4	5	3	3	2	2	3	4	4	2	3	3
6	78	delta	ethiope east	eku	50	2	2	3		1	2	farmer	2	2		#NULL!	5	1	7	1	1	1	2	1	1	1	0	0	#NULL!	1	1	1	1	0	1	1	1	5	3	2	2	2	3	2	4	3	3	3	4
5	116	Ebonyi	ebonyi	ohatekwe	50	2	2	1		1	2	farmer	2	2		2000	6	1	1	3	3	3	3	3	3	3	3	3	2	3	3	3	3	3	3	3	3	5	3	3	5	3	3	3	3	3	3	3	3
8	54	Akwa ibom	etinan	ekpeneobom	50	2	5	2		1	2	farmer	2	2		500	2	1	4	2	1	0	3	0	1	3	1	2	1	2	2	1	2	2	1	3	0	2	3	4	2	3	1	4	3	5	5	3	3
8	69	Akwa ibom	etinan	ekpeneobom	50	1	1	6		1	2		2	2		3000	0	1	1	1	1	2	1	1	1	2	2	1	#NULL!	1	2	2	0	0	1	0	#NULL!	4	3	3	3	2	3	4	4	4	3	4	4
8	117	Akwa ibom	etinan	ekpeneobom	50	2	3	6		1	1	farmer	2	1	soap making	#NULL!	3	1	7	1	2	3	2	0	1	0	2	3	#NULL!	3	2	1	2	2	0	0	#NULL!	5	3	4	5	2	2	3	4	3	4	5	2
5	71	Ebonyi	Ebonyi	Ohatekwe	50	1	2	1		1	2	shoe maker	3	1	shoe making	20000	6	1	22	2	3	3	3	3	3	3	3	3	2	3	3	2	3	3	3	3	2	1	2	1	1	2	1	2	1	2	1	3	1
5	65	Ebonyi	Ebonyi	Ndimban Iseke	50	1	2	1		1	1	farmer	1	2		#NULL!	5	1	6	2	3	3	3	2	3	3	3	3	3	2	3	3	3	2	3	2	3	1	2	1	1	2	1	2	1	2	2	1	2
5	39	Ebonyi	Ebonyi	Mile 4 Ohatekwe	50	1	2	1		1	2		1	2		10000	8	1	5	0	1	3	3	3	3	3	0	0	3	3	3	3	3	3	3	2	2	2	2	4	2	2	2	2	2	2	2	2	2
5	64	Ebonyi	Ebonyi	Enyibichiri	50	1	2	1		3	1	farmer	1	2		#NULL!	10	1	5	0	3	3	3	1	3	3	1	0	3	3	1	3	1	1	3	1	1	1	2	1	5	1	1	1	1	1	1	1	1
9	42	cross river	obubra	ovokwa	50	2	2	7		1	2	farmer	2	2		5000	10	1	3	3	3	2	0	1	0	1	1	2	#NULL!	2	3	3	2	2	3	1	#NULL!	4	5	3	4	1	1	3	1	2	5	5	5
8	77	Akwa ibom	etinan	ekpeneobom	50	1	1	6		1	2		2	2		5000	0	1	1	1	1	2	1	1	1	2	2	1	#NULL!	2	2	1	1	2	2	1	#NULL!	3	2	3	3	2	3	2	3	3	3	2	2
8	16	Akwa ibom	etinan	ekpeneobom	50	1	5	6		1	2		1	2		50	2	1	7	0	0	1	3	3	3	3	3	3	#NULL!	3	3	3	3	1	2	1	#NULL!	3	3	3	3	3	2	3	3	3	5	3	3
8	74	Akwa ibom	etinan	ekpeneobom	50	2	1	6		1	2		2	2		5000	0	1	1	1	1	2	1	1	1	2	2	1	#NULL!	2	2	1	1	2	2	0	#NULL!	3	2	3	3	2	3	2	3	3	3	2	2
8	64	Akwa ibom	etinan	ekpeneobom	50	1	2	6		1	2	farmer	2	2		3000	5	1	5	1	1	0	0	2	1	0	0	0	#NULL!	1	2	1	1	0	1	0	#NULL!	5	4	5	3	3	2	1	3	1	5	3	4
5	20	Ebonyi	Ebonyi	Edonia	50	2	2	1		3	1	farmer	1	2		500	6	1	5	2	3	2	3	3	2	1	3	2	3	2	1	3	2	3	3	1	2	1	2	1	1	1	1	1	1	2	1	2	1
5	22	Ebonyi	Ebonyi		50	2	2	1		1	1	farmer	1	2		1500	5	1	6	3	2	2	3	2	2	2	3	2	3	3	3	3	3	3	3	1	1	1	2	1	1	1	1	2	1	1	1	2	1
5	21	Ebonyi	Ebonyi	Ugbona	50	2	2	1		3	1		1	2		2000	7	1	8	1	3	2	2	1	2	1	3	2	3	1	2	3	2	3	2	1	1	1	2	1	1	1	1	2	1	1	1	2	1
5	81	Ebonyi	ebonyi	ndiabor ishieke	50	2	2	1		1	1	farmer	2	2		1000	4	1	5	2	3	2	3	3	2	3	0	0	2	0	2	0	3	2	3	3	0	4	4	3	4	5	4	5	4	4	5	4	5
5	16	Ebonyi	ebonyi	mile 4	50	1	2	1		1	2	farmer	2	2		12000	8	1	3	3	3	0	3	3	3	3	0	0	1	3	3	3	3	3	3	3	1	5	5	5	5	5	5	5	5	5	5	5	5
5	18	Ebonyi	ebonyi	mile 4	50	1	2	1		3	1	farmer	2	2		10000	8	1	2	2	3	3	3	0	3	3	0	0	2	0	3	3	3	0	3	0	0	5	5	5	5	5	5	5	5	5	5	5	5
5	84	Ebonyi	ebonyi	ndiabo ishieke	50	1	2	1		1	2	farmer	2	2		2000	0	1	3	3	0	2	2	3	0	2	0	0	0	3	2	0	0	0	2	0	0	5	3	4	4	4	2	4	4	4	4	4	4
6	1	delta	ethiope east	TBL eku	50	1	2	3		1	2	carpenter	2	1	carpentry	#NULL!	0	1	7	3	3	0	3	2	3	3	0	0	#NULL!	2	2	3	0	0	1	0	0	5	3	5	3	4	5	3	5	5	5	5	1
5	133	Ebonyi	ebonyi	mile 4	50	1	2	1		1	2	farmer	2	2		2500	12	1	3	1	2	0	1	0	1	1	1	1	2	1	2	2	1	1	0	0	2	5	5	5	5	5	5	5	5	5	5	5	5
5	3	Ebonyi	ebonyi	mile 4	50	2	2	1		1	1	farmer	2	2		1000	4	1	1	3	1	2	1	2	1	3	1	2	1	2	1	3	2	3	1	3	2	5	2	3	4	3	3	4	2	4	5	3	4
5	30	Ebonyi	ebonyi	ndeze	50	2	2	1		1	1	farmer	2	2		3000	6	1	4	1	2	2	1	0	2	1	2	0	1	1	1	1	2	0	0	0	1	1	5	4	5	5	5	5	5	4	4	5	5
8	23	Akwa ibom	etinan	ekpeneobom	50	2	2	6		1	1		2	2		#NULL!	6	1	1	3	3	3	1	0	3	0	3	0	#NULL!	3	3	3	3	1	3	3	2	5	5	5	5	5	3	3	5	5	5	3	5
8	19	Akwa ibom	etinan	ekpeneobom	50	1	2	6		1	2	farmer	2	1	volcanizer	#NULL!	6	1	6	1	1	0	1	1	1	1	1	1	#NULL!	1	1	1	1	1	1	1	#NULL!	5	3	3	3	3	3	5	5	3	3	3	3
8	11	Akwa ibom	etinan	ekpeneobom	50	2	3	6		1	1	farmer	2	2		1000	5	1	5	2	1	3	2	0	0	0	1	0	#NULL!	0	1	1	2	2	1	1	#NULL!	3	5	4	4	3	4	5	4	3	4	4	3
8	49	Akwa ibom	etinan	ekpeneobom	50	2	1	6		1	2	trader	2	2		#NULL!	2	1	3	1	1	1	1	2	3	1	1	1	#NULL!	3	2	2	1	1	1	1	#NULL!	5	5	5	5	5	5	5	4	5	4	4	5
8	82	Akwa ibom	etinan	ekpeneobom	50	1	2	6		1	2	farmer	2	2		6000	6	1	1	1	1	2	1	1	1	2	2	1	#NULL!	1	2	2	1	1	2	0	#NULL!	5	4	3	2	4	3	5	4	3	5	5	2
8	89	Akwa ibom	etinan	ekpeneobom	50	1	1	6		1	1	farmer	2	2		1000	0	1	1	1	1	2	1	1	1	2	2	1	#NULL!	3	1	1	2	0	0	0	#NULL!	4	5	3	5	4	2	2	4	5	3	4	4
6	70	delta	ethiope east	effurunotoro	50	2	2	3		1	3	trader	2	2		#NULL!	2	1	6	3	0	0	2	0	2	1	0	0	1	0	2	2	2	0	0	0	1	5	5	4	3	3	3	4	4	4	4	5	5
9	41	cross river	obubra	ovokwa	50	2	5	7		1	1	farmer	2	2		10000	2	1	4	2	0	1	1	0	0	0	1	1	#NULL!	2	1	1	1	2	0	0	#NULL!	5	5	5	3	3	1	4	4	5	5	5	4
6	59	delta	ethiope east	oria abaraka	50	1	2	3		1	2	farmer	2	2		#NULL!	5	1	6	3	2	1	1	0	3	2	1	2	2	0	1	1	0	0	0	0	0	5	5	5	4	5	5	5	4	4	4	5	5
9	22	cross river	obubra	ofodua	50	1	2	7		1	2	farmer	2	2		5000	8	1	10	3	0	3	3	3	1	0	0	0	#NULL!	0	1	0	3	0	0	0	#NULL!	5	5	5	5	5	5	4	5	5	5	4	5
5	45	Ebonyi	ebonyi		50	1	2	1		1	1	shoe maker	2	2		#NULL!	3	1	#NULL!	0	0	3	0	0	3	0	1	0	1	0	0	0	0	0	0	0	1	5	5	5	4	5	5	5	5	5	5	5	5
5	51	Ebonyi	ebonyi		50	1	2	1		1	2	shoe maker	2	2		#NULL!	3	1	#NULL!	3	0	2	2	0	0	2	0	0	1	0	1	1	0	0	2	0	1	5	5	5	3	5	3	5	5	5	5	5	3
8	107	Akwa ibom	etinan	ekpeneobom	50	1	3	6		1	2	farmer	2	2		2000	2	1	2	2	0	0	0	2	0	1	0	0	#NULL!	0	1	0	1	0	0	0	#NULL!	2	5	5	3	4	4	5	5	4	5	5	4
6	30	delta	ethiope east	ekpan	50	1	2	3		1	4	farmer	2	1	shoe marker	2000	3	1	8	0	0	1	3	0	0	0	0	0	0	0	3	3	0	0	0	0	0	5	5	5	4	5	5	4	5	5	5	5	5
6	80	delta	ethiope east	ukpe	50	2	2	3		1	1	farmer	2	2		#NULL!	8	1	7	0	0	0	0	0	0	0	0	0	0	0	0	0	0	0	0	0	0	2	1	4	4	4	4	4	4	4	4	4	4
9	15	cross river	obubra	obubra	50	1	2	1		1	3	business	2	1	tailoring	45000	0	1	#NULL!	0	1	0	1	0	0	1	0	0	#NULL!	1	0	0	1	0	1	0	#NULL!	5	4	5	4	4	3	5	5	3	4	5	5
8	17	Akwa ibom	etinan	ekpeneobom	50	2	3	6		1	1	trader	2	2		5000	3	1	5	1	0	0	1	0	2	0	0	0	#NULL!	0	1	1	0	0	0	0	#NULL!	5	5	5	4	2	3	5	3	3	4	3	3
5	73	Ebonyi	Ebonyi	Ededeagu Ishieke	51	1	2	1		1	2	farmer	1	2		2000	14	1	5	0	2	2	3	1	2	2	2	2	1	1	3	2	2	2	3	3	3	3	3	2	3	3	3	2	2	3	3	2	2
5	110	Ebonyi	ebonyi		51	1	2	1		3	1	farmer	2	2		8000	10	1	3	1	3	0	0	3	1	2	1	3	2	0	2	1	1	0	2	0	2	3	3	2	2	4	4	4	4	4	4	3	3
1	12	cross river	calabar south	ibesukpo	51	1	2	2		1	3	unemployed	2	2		20000	5	1	8	3	3	1	1	1	3	3	1	0	2	1	3	2	1	1	2	1	2	3	2	2	3	2	2	2	2	3	4	3	2
6	2	delta	ethiope east	ujevwu village udu	51	2	2	1		1	1	farmer	2	2		8000	8	1	7	3	3	3	3	2	1	2	1	0	3	3	3	1	2	3	0	0	0	4	4	4	4	4	3	4	4	4	4	4	4
4	43	cross river	Ogoja	Ekaju	51	2	1	8	Ekoi	1	1		1	2		1000	0	1	2	1	0	0	2	2	0	1	0	0	0	0	1	1	0	0	0	3	5	4	4	3	2	4	5	5	4	5	4	5	5
9	39	cross river	obubra	onyen-okpon	51	1	2	7		1	3	farmer	2	2		#NULL!	6	1	8	3	1	1	1	0	1	0	0	0	#NULL!	0	1	1	1	1	2	1	#NULL!	5	5	4	4	3	5	5	5	5	5	4	5
9	23	cross river	obubra	ofat	51	1	2	7		1	4	farmer	2	2		4000	6	1	6	1	0	1	1	0	1	0	0	0	#NULL!	3	1	1	3	0	2	0	#NULL!	5	4	4	4	5	3	5	3	3	3	5	5
6	36	delta	ethiope east	ogoni olomu	51	1	2	3		1	3		1	2		#NULL!	6	1	6	3	1	1	1	0	0	3	0	0	0	0	0	1	0	0	0	0	0	1	5	5	3	4	5	5	5	5	5	5	5
4	50	cross river	Ogoja	Moniaya	52	1	2	2		1	2	cleaner	3	2		11500	4	1	37	1	1	0	2	1	1	1	1	2	2	2	2	1	1	1	1	2	2	2	2	1	2	1	2	2	1	2	4	3	3
4	46	cross river	Ogoja	Bekwarra	52	1	1	8	Ekoi	1	2	farmer	1	2		5000	7	1	2	3	3	1	2	0	2	0	1	0	2	2	3	1	0	1	1	3	5	3	5	2	2	5	5	4	2	4	4	5	3
5	102	Ebonyi	ebonyi	mile 4	52	2	2	1		1	1	farmer	2	2		2000	4	1	4	1	3	2	2	1	2	0	0	0	3	2	0	0	0	2	0	2	2	5	5	5	5	1	2	3	3	3	3	3	3
5	69	Ebonyi	ebonyi	ishieke	52	2	2	1		1	1	farmer	2	2		3000	6	1	4	1	3	1	3	1	1	0	3	1	2	2	3	3	2	3	1	2	2	4	5	4	4	2	2	3	4	4	3	4	5
3	27	Anambra	ogbaru	ogbakuba	52	1	2	1		1	3	trader	2	2		20000	4	2	3	1	2	1	2	3	1	0	2	2	2	1	3	2	1	2	1	2	2	4	5	3	1	4	3	5	5	5	5	3	4
8	57	Akwa ibom	etinan	ekpeneobom	52	1	1	2		1	1	farmer	2	2		#NULL!	0	1	1	1	1	2	1	1	1	2	2	1	#NULL!	3	1	1	2	0	0	0	#NULL!	4	5	3	5	4	2	2	4	5	3	4	4
1	22	cross river	calabar south	nsefika layoug	53	2	2	2		1	3	business	2	2		#NULL!	2	2	4	0	2	2	3	1	1	1	1	2	#NULL!	1	1	2	1	1	3	2	1	3	2	3	3	1	3	2	3	2	2	3	2
6	40	delta	ethiope east	agbor	53	2	1	1		1	3	farmer	2	1	soap making	#NULL!	4	1	7	3	2	0	0	2	2	2	2	2	#NULL!	2	3	3	1	0	2	2	0	3	3	2	5	3	2	3	3	3	3	2	3
6	46	delta	ethiope east	uhweru	53	2	2	3		1	2	farmer	2	2		#NULL!	6	1	3	3	3	0	2	3	0	3	3	0	#NULL!	0	3	0	0	0	0	0	0	3	5	2	4	2	3	4	2	4	3	2	4
1	8	cross river	calabar south	esierebom	53	1	2	2		1	4	teacher	3	2		250000	12	2	5	0	0	0	0	0	0	0	0	0	0	0	0	0	0	0	0	0	0	5	5	5	5	5	5	5	5	5	5	5	5
6	84	delta	ethiope east	umuaja	53	1	5	1		1	2	farmer	2	2		8000	4	1	4	0	2	0	0	0	0	1	0	0	#NULL!	1	2	0	0	0	0	1	1	4	4	3	4	4	5	4	5	4	4	3	3
3	46	Anambra	ogbaru	okpoko	54	2	2	1		1	3	trader	2	2		20000	5	2	4	3	3	2	2	1	3	2	2	2	2	2	3	3	2	2	2	2	2	5	4	1	1	1	2	3	1	1	1	3	3
10	9	Anambra	Anambra east	aguleri	54	2	5	1		1	3	business	2	2		15500	4	1	4	3	1	3	3	0	3	2	3	0	2	3	0	0	1	1	3	3	2	1	3	5	5	3	5	3	1	1	3	5	1
3	37	Anambra	ogbaru	okpoko	54	1	2	1		1	2	business	2	2		20000	5	2	5	2	1	2	1	2	1	2	2	1	2	2	1	1	2	1	2	1	2	4	3	3	4	3	4	4	4	3	3	4	3
8	53	Akwa ibom	etinan	ekpeneobom	54	2	4	6		1	2	cleaner	3	2		10000	6	1	6	1	0	1	1	2	2	2	1	0	#NULL!	1	1	2	1	1	1	1	#NULL!	4	4	3	4	2	3	3	3	4	3	3	3
3	33	Anambra	ogbaru	okpoko	54	1	2	1		1	2	trader	2	2		15000	7	2	5	0	1	2	1	3	2	1	2	2	2	1	2	2	1	1	3	0	2	4	4	3	3	2	3	4	4	3	3	4	3
5	112	Ebonyi	ebonyi	kpirikpiri	54	1	2	1		1	3	transporter	2	2		10000	13	1	3	3	0	1	1	0	3	3	1	0	3	0	1	1	1	3	0	0	2	5	3	2	4	2	2	3	3	1	5	4	2
3	8	Anambra	ogbaru	okpoko	54	2	2	1		1	2		1	2		#NULL!	0	2	6	1	3	3	2	2	3	2	3	2	3	1	3	3	2	2	2	2	3	1	1	2	2	1	3	2	1	1	2	2	2
6	58	delta	ethiope east	over hu	54	2	5	3		1	1	trader	2	2		#NULL!	3	1	3	3	1	0	2	2	0	1	2	0	2	2	1	1	1	0	0	1	1	2	2	4	4	3	2	3	2	2	2	4	2
8	26	Akwa ibom	etinan	ekpeneobom	54	1	2	6		1	4	clergy	3	2		#NULL!	7	1	5	1	0	0	1	0	3	1	2	0	#NULL!	0	1	2	0	1	0	2	#NULL!	5	4	3	5	4	3	5	3	4	5	4	3
3	9	Anambra	ogbaru	ogbakuba	54	2	2	1		1	3	farmer	2	2		20000	0	2	5	3	2	0	2	2	2	3	0	0	1	3	2	2	3	1	2	0	1	2	3	2	3	4	3	5	5	5	4	3	3
1	5	cross river	calabar south	nyong edem	54	1	3	#NULL!		1	2	farmer	2	2		#NULL!	4	1	4	2	1	0	2	0	1	3	0	1	1	2	2	1	2	0	2	3	1	5	5	5	5	3	5	5	5	5	5	5	5
6	42	delta	ethiope east	effurum	54	2	2	3		1	2	business	2	2		#NULL!	6	1	5	2	2	2	0	1	0	0	0	0	1	0	0	2	0	0	0	2	1	5	5	5	5	5	5	5	5	5	5	5	4
6	9	delta	ethiope east	TBL eku	55	2	2	3		1	1	farmer	2	2		#NULL!	9	1	6	2	2	1	1	0	2	3	3	3	#NULL!	0	1	1	2	3	3	0	1	1	2	3	3	3	3	3	3	2	2	3	2
5	20	Ebonyi	ebonyi	ndimbam ishieke	55	1	2	1		1	1	farmer	2	2		#NULL!	2	1	3	2	1	1	3	1	3	1	2	3	2	3	2	3	1	1	1	3	2	5	5	2	5	2	2	2	2	2	2	3	5
9	28	cross river	obubra	iyamoyong	55	2	5	7		1	3	farmer	2	2		#NULL!	12	1	4	1	3	1	1	2	1	3	1	2	#NULL!	2	1	1	1	2	2	1	#NULL!	3	2	2	3	2	3	2	3	5	2	3	2
8	71	Akwa ibom	etinan	ekpeneobom	55	1	1	6		1	2		2	2		2000	0	1	1	1	1	2	1	1	1	2	2	1	#NULL!	1	2	2	0	0	1	0	#NULL!	4	3	3	3	2	3	4	4	4	3	4	4
5	7	Ebonyi	ebonyi	agalegu ishieke	55	1	2	1		3	2	farmer	2	2		8000	6	1	4	2	1	0	1	0	1	1	1	1	2	1	1	2	1	1	0	0	2	5	2	3	2	2	2	4	2	2	1	3	4
5	68	Ebonyi	Ebonyi	Agalegu Ishieke	55	2	2	1		1	1	farmer	1	2		#NULL!	5	1	7	2	3	3	3	2	3	3	3	3	2	2	3	2	3	2	3	3	2	1	2	1	1	2	1	2	1	2	2	3	2
5	72	Ebonyi	Ebonyi	Agalegu	55	2	2	1		1	1	farmer	1	2		#NULL!	5	1	10	3	3	3	3	3	3	3	2	2	3	2	3	3	2	3	3	2	1	1	2	1	1	2	1	1	1	1	1	3	1
5	29	Ebonyi	Ebonyi	Ishieke	55	2	2	1		1	1	farmer	1	2		4000	6	1	3	3	3	3	3	3	3	3	3	3	3	3	3	2	3	3	3	2	2	2	2	2	2	2	1	2	2	2	1	2	2
5	36	Ebonyi	Ebonyi	Mile 4 Ohatekwe	55	1	2	1		1	2	farmer	1	2		#NULL!	8	1	40	3	3	3	3	3	3	3	3	3	1	1	1	1	1	1	1	3	3	2	3	3	2	2	2	3	2	2	3	2	3
5	15	Ebonyi	Ebonyi	Ebonyi	55	2	2	1		1	1	farmer	1	2		300	5	1	2	3	3	3	3	3	3	3	3	3	3	3	3	3	3	3	3	1	1	1	1	1	1	1	1	1	1	1	1	1	1
5	18	Ebonyi	Ebonyi	Okaleru	55	2	2	1		3	1	farmer	1	2		2000	5	1	7	2	1	3	3	2	3	1	1	2	3	2	3	2	2	3	2	1	2	1	2	1	1	1	1	1	1	2	1	2	1
5	10	Ebonyi	ebonyi	mile 4	55	1	2	1		3	1	farmer	2	2		6000	6	1	1	3	3	3	3	3	0	0	0	0	1	0	3	3	3	3	3	3	1	5	5	5	5	5	5	5	5	5	5	5	5
5	74	Ebonyi	ebonyi		55	1	2	1		1	1	farmer	2	2		#NULL!	8	1	#NULL!	3	0	0	1	0	0	2	0	0	#NULL!	0	3	3	0	1	0	0	1	4	4	3	5	5	5	5	5	5	5	5	5
8	25	Akwa ibom	etinan	ekpeneobom	55	2	3	6		1	1	farmer	2	1	soap making	#NULL!	2	1	5	1	2	0	1	0	3	1	1	0	#NULL!	2	1	3	0	2	1	2	#NULL!	4	5	3	5	2	2	3	4	5	3	3	4
5	146	Ebonyi	ebonyi	ohatekwe	55	2	2	1		1	1	farmer	2	2		2000	6	1	3	3	1	0	1	0	0	1	0	0	#NULL!	1	0	0	1	0	0	0	1	3	4	2	4	3	2	4	3	4	2	3	4
6	68	delta	ethiope east	tolugbae	55	1	2	4		1	3	motorcyclist	2	1	mechanic	10000	6	1	4	1	0	0	0	0	0	3	0	0	1	1	1	1	1	0	2	1	1	5	3	3	3	3	3	3	3	3	3	3	3
5	145	Ebonyi	ebonyi	ohatekwe ishieke	55	2	2	1		1	1	farmer	2	2		35000	5	1	4	1	0	1	0	0	2	2	2	0	1	0	1	2	0	0	0	0	1	4	3	4	2	2	3	3	5	3	4	3	4
2	37	Bayelsa	ogbia	otuasega	56	2	2	4		1	2	farmer	2	2		10000	8	2	2	2	2	2	2	2	2	1	2	0	2	1	1	2	2	2	2	2	2	3	3	3	3	2	4	3	2	3	2	2	4
1	2	cross river	calabar south	ngong edem	56	2	5	2		1	3	trader	2	2		#NULL!	5	1	2	0	1	2	2	1	1	2	0	1	1	1	1	2	1	0	1	2	#NULL!	2	2	2	1	3	2	5	2	2	3	4	2
9	35	cross river	obubra	apiapum (PTBL annex)	56	2	4	2		1	2	farmer	2	2		#NULL!	3	1	43	0	3	2	3	3	3	2	3	0	#NULL!	0	1	2	0	0	1	0	#NULL!	2	4	4	3	4	4	5	3	4	5	4	3
5	134	Ebonyi	ebonyi	agalegu ishieke	56	2	2	1		1	1	farmer	2	2		15000	3	1	4	1	2	0	1	0	1	1	0	0	1	1	0	0	0	0	0	0	1	3	4	3	5	2	3	4	4	3	4	4	4
9	11	cross river	obubra	onyodama	56	2	2	7		1	2	farmer	2	2		8000	3	1	6	0	1	0	1	0	0	0	0	0	#NULL!	1	1	0	1	0	0	1	#NULL!	5	4	5	3	3	3	5	5	5	5	3	5
5	7	Ebonyi	Ebonyi	Agalegu	57	1	2	1		1	3	farmer	1	2		#NULL!	7	1	3	3	3	3	3	3	3	3	3	3	3	3	2	3	2	3	3	1	1	1	1	1	1	1	1	1	1	1	1	1	1
5	50	Ebonyi	Ebonyi	Ndiagu Amagu	57	2	2	1		1	1	farmer	1	2		#NULL!	13	1	10	0	3	3	3	1	3	1	1	0	3	1	3	3	1	3	3	1	1	1	3	1	5	1	1	1	1	1	2	2	1
5	41	Ebonyi	Ebonyi	Ishieke	57	1	2	1		1	1	farmer	1	2		5000	9	1	2	1	3	3	3	3	3	1	3	1	3	3	3	1	3	3	3	3	3	3	3	2	3	3	3	2	1	3	2	3	3
9	13	cross river	obubra	obubra	57	1	2	7		1	2	farmer	2	2		5000	7	1	7	2	2	1	2	1	2	2	0	2	#NULL!	2	2	2	1	2	1	0	#NULL!	3	5	3	4	4	3	4	3	4	3	3	5
5	168	Ebonyi	ebonyi		57	1	2	1		1	2	farmer	2	2		#NULL!	6	1	2	3	1	0	2	0	1	1	1	0	2	1	0	0	0	0	0	1	2	4	5	5	5	3	3	5	3	5	4	5	5
2	24	Bayelsa	ogbia	azikoro	58	2	3	7	ogbia	1	4	civil servant	3	2		50000	4	1	2	2	1	1	2	2	1	1	0	1	1	2	1	0	1	0	1	2	1	3	3	3	3	4	3	3	2	4	2	3	4
6	64	delta	ethiope east	akpere olomu	58	1	2	3		1	2	civil servant	3	2		#NULL!	8	1	1	3	0	3	2	2	2	3	3	0	1	2	2	2	3	1	0	0	0	5	3	5	5	2	3	2	4	5	2	3	4
3	17	Anambra	ogbaru	okpoko	58	1	2	1		1	3	trader	2	2		30000	3	2	5	2	2	1	2	3	2	2	3	2	2	2	3	3	2	3	1	2	2	2	3	1	2	1	2	1	1	2	1	2	1
10	4	Anambra	Anambra east	enuguatu agulu	58	1	2	1		1	3	farmer	2	2		20000	5	2	3	3	1	3	3	1	0	1	3	3	2	3	1	3	3	1	3	3	2	5	3	5	5	4	3	1	3	5	5	2	3
9	31	cross river	obubra	ofumbongha No 4	58	2	5	7		1	2	farmer	2	2		#NULL!	5	1	4	1	2	1	1	3	3	1	2	0	1	3	1	3	1	0	2	3	#NULL!	4	4	2	3	2	3	5	5	4	5	3	3
5	4	Ebonyi	Ishielu	Agalegu	59	2	2	1		1	1	farmer	1	2		4000	5	1	9	2	2	1	1	2	1	2	2	0	1	1	1	1	2	2	1	3	4	2	4	2	2	4	4	4	3	3	3	2	3
3	13	Anambra	ogbaru	ogboakuba	59	2	5	1		1	1	farmer	2	2		5000	3	2	4	1	2	1	1	1	2	2	2	1	1	0	1	2	1	0	1	0	1	2	2	1	2	4	3	3	3	3	2	3	4
6	69	delta	ethiope east	ogoda	59	1	2	3		1	3	farmer	2	2		8000	8	1	3	3	1	2	0	1	0	1	0	0	1	1	1	1	1	0	2	1	1	5	3	3	3	3	3	3	3	3	3	3	3
8	63	Akwa ibom	etinan	ekpeneobom	59	1	2	6		1	2	farmer	2	2		35000	15	1	4	1	3	2	3	2	2	3	1	3	#NULL!	1	3	3	2	1	2	3	#NULL!	4	5	3	5	4	2	3	4	4	4	3	4
10	7	Anambra	Anambra east	ikem nando	59	2	2	1		1	3	farmer	2	2		21000	4	2	5	3	1	3	3	1	0	1	3	3	2	3	1	3	3	1	3	3	3	5	3	5	5	4	3	1	3	5	5	2	3
6	54	delta	ethiope east	TBL eku	60	2	2	3		1	1		2	2		#NULL!	5	1	7	0	1	3	3	0	3	0	1	1	3	3	3	3	3	2	1	3	2	4	4	3	5	3	5	3	2	3	2	3	2
5	68	Ebonyi	ebonyi	abakaliki	60	2	2	1		1	3	civil serva	3	2		35000	4	1	7	1	2	3	1	1	2	2	1	2	1	2	1	2	3	2	1	2	1	3	4	5	3	2	1	3	2	3	2	3	5
6	76	delta	ethiope east	eku	60	2	2	3		1	1	farmer	2	2		#NULL!	7	1	6	1	2	0	1	2	0	1	1	0	#NULL!	1	2	1	1	1	0	1	1	4	3	3	2	2	3	3	4	3	2	3	4
5	149	Ebonyi	ebonyi	ndiogbu odarioke	60	1	2	1		3	1	farmer	2	2		500	6	1	3	1	2	3	1	3	0	3	1	1	0	1	0	3	1	2	2	0	0	5	4	3	4	3	3	5	5	1	1	1	4
4	54	cross river	Ogoja	Moniaya	60	2	5	1		1	1	farmer	1	2		10000	0	1	40	1	1	2	2	1	1	2	1	2	2	2	1	2	1	2	2	3	3	3	2	4	4	3	3	3	2	3	3	2	3
4	56	cross river	Ogoja	Moniaya	60	2	5	2		1	2	cleaner	3	2		10000	0	1	50	1	2	1	2	2	3	1	1	0	1	2	2	1	1	0	1	3	3	3	2	2	3	3	2	4	2	3	3	3	3
3	18	Anambra	ogbaru	ogbakuba	60	2	2	1		1	1	farmer	2	2		25000	4	2	5	2	2	3	3	2	3	3	3	0	2	2	3	3	3	2	1	2	2	4	5	1	3	1	2	2	2	1	1	3	1
5	58	Ebonyi	Ebonyi	Nkalafu Ndufu	60	1	2	1		3	1	trader	2	2		10000	6	1	11	0	3	1	3	0	3	3	0	3	3	1	3	3	1	3	3	3	2	1	3	2	5	3	1	1	1	2	2	3	2
5	14	Ebonyi	Ebonyi	Ebonyi	60	2	2	1		1	2	farmer	1	2		1000	7	1	2	2	2	1	1	1	1	1	1	1	2	2	2	2	2	2	2	3	3	3	3	3	3	3	3	3	3	3	3	3	3
8	98	Akwa ibom	etinan	ekpeneobom	60	1	1	6		1	1		1	2		#NULL!	0	1	1	1	1	2	1	1	1	2	2	1	#NULL!	1	0	2	0	1	1	3	#NULL!	5	4	3	5	4	2	2	1	3	5	5	5
3	43	Anambra	ogbaru	okpoko	60	2	2	1		1	3		1	2		#NULL!	0	2	4	2	2	2	3	2	2	2	2	2	2	2	3	3	2	2	2	2	2	3	3	2	2	1	1	3	1	2	2	2	2
5	11	Ebonyi	Ebonyi	Ebonyi	60	2	2	1		1	1	farmer	1	2		1000	8	1	1	3	3	3	3	3	3	3	3	3	3	3	3	3	3	3	3	1	1	1	1	1	1	1	1	1	1	1	1	1	1
5	49	Ebonyi	Ebonyi	Enyibichiri	60	1	2	1		1	2	farmer	1	2		#NULL!	11	1	9	0	3	3	3	1	1	1	1	0	3	1	3	3	1	3	3	1	2	2	3	1	5	1	1	1	1	1	1	2	1
5	88	Ebonyi	ebonyi	agalegu ishieke	60	2	2	1		1	1		1	2		500	0	1	4	2	1	2	1	2	0	3	2	0	0	2	1	0	2	2	1	0	0	3	2	4	3	5	3	4	3	5	2	4	1
8	72	Akwa ibom	etinan	ekpeneobom	60	1	1	6		1	2		2	2		3000	0	1	1	1	1	2	1	1	1	2	2	1	#NULL!	1	2	2	0	0	1	0	#NULL!	4	3	3	3	2	3	4	4	4	3	4	4
4	5	cross river	Ogoja	Oboso-mbube	60	2	2	8	oboso mbub	1	2	farmer	1	2		2000	4	1	2	1	2	2	3	1	1	1	2	1	1	2	2	2	1	2	2	3	4	3	4	2	2	4	3	4	2	4	4	5	2
5	126	Ebonyi	ebonyi	ohatekwe	60	1	2	1		1	2	farmer	2	1	tailoring	10000	8	1	4	3	3	3	3	3	3	3	3	3	1	3	3	3	3	3	3	3	3	5	3	3	3	3	3	3	3	2	3	3	3
4	30	cross river	Ogoja	Okuku Yala	60	2	5	8	Yala	1	2	farmer	1	2		2000	7	1	3	3	3	2	3	3	2	3	3	3	3	3	2	3	1	2	1	2	2	2	4	1	1	4	2	4	2	3	3	4	2
5	19	Ebonyi	Ebonyi		60	2	5	1		1	1	farmer	1	2		1000	6	1	9	3	2	3	3	2	3	2	3	3	3	2	3	2	3	2	3	1	1	1	2	1	1	1	2	1	1	1	1	2	1
5	43	Ebonyi	Ebonyi	Ekwashi Ngbo	60	1	4	1		1	2	farmer	1	2		3000	5	1	5	0	3	2	3	2	3	2	3	3	2	3	3	3	2	3	2	1	2	1	1	1	1	2	1	1	2	2	1	1	1
2	4	Bayelsa	ogbia	emeyali	60	2	5	4		1	1	farmer	2	2		#NULL!	12	2	30	3	2	2	1	2	3	1	2	2	2	1	2	2	1	1	0	1	2	2	3	2	3	3	2	2	2	3	2	3	4
8	34	Akwa ibom	etinan	ekpeneobom	60	1	1	2		1	2	farmer	2	2		1500	2	1	6	2	1	0	0	0	1	1	0	1	2	3	2	1	2	0	0	0	2	3	5	2	5	4	1	2	3	5	5	5	3
6	21	delta	ethiope east	okuagbe	60	1	2	3		1	2	farmer	2	2		#NULL!	10	1	4	1	3	1	2	3	0	1	0	0	2	3	3	0	1	0	0	0	1	5	5	5	5	5	5	5	5	5	5	5	5
8	47	Akwa ibom	etinan	etim ekpo	60	1	2	6		1	2	farmer	2	2		#NULL!	4	1	3	1	1	1	1	1	1	2	1	1	#NULL!	1	1	1	1	1	2	1	#NULL!	5	5	5	5	5	5	4	5	3	3	4	5
5	26	Ebonyi	ebonyi	amananata	60	2	5	1		1	1	farmer	2	2		2000	3	1	7	3	3	1	2	2	1	3	2	0	1	1	3	3	3	2	1	2	1	3	4	3	3	3	2	5	5	3	4	5	5
5	44	Ebonyi	ebonyi		60	1	2	1		1	1	farmer	2	2		#NULL!	4	1	#NULL!	3	0	3	2	2	0	0	3	0	0	0	0	1	0	0	2	0	0	1	1	1	1	1	1	1	1	5	5	1	1
8	8	Akwa ibom	etinan	ekpeneobom	60	1	3	6		1	3	soap production	2	2		1000	1	1	7	2	2	0	2	2	2	1	2	0	#NULL!	1	1	2	0	0	0	0	#NULL!	3	4	3	3	2	4	3	3	2	3	4	3
9	5	cross river	obubra	onyadama	60	1	2	7		1	4	farmer	2	1	photography	40000	8	1	5	1	3	1	1	1	0	1	0	0	#NULL!	0	0	0	3	0	0	0	#NULL!	5	5	5	5	5	5	5	5	5	5	5	5
6	48	delta	ethiope east	eku	60	1	2	3		1	3	farmer	2	2		#NULL!	1	1	6	3	0	1	0	0	0	0	0	0	0	0	0	0	0	0	1	0	0	2	3	3	3	3	4	4	3	2	3	3	5
1	29	cross river	calabar manicipal	nyong edem	60	1	2	2		1	4	electrical engineer	2	2		#NULL!	4	2	3	0	0	0	0	0	0	0	0	0	0	0	0	0	0	0	0	0	1	1	5	5	5	5	5	5	5	5	5	5	5
2	46	Bayelsa	ogbia	otuasega	61	2	5	4		1	1	farmer	2	2		1000	5	2	10	3	2	0	0	2	0	1	3	3	0	3	3	3	3	2	3	3	2	1	2	1	1	2	3	2	1	1	1	2	2
9	36	cross river	obubra	PTBL Hosp annex	61	1	3	8	ekdi	1	2	farmer	2	2		#NULL!	4	1	25	1	3	1	3	2	3	3	3	2	#NULL!	3	3	3	3	3	2	3	#NULL!	5	4	3	2	2	3	3	5	3	5	3	2
1	1	cross river	calabar south	nyong edem	61	2	2	8	Ekoi	1	2	business	2	2		#NULL!	2	1	1	0	0	0	0	0	0	0	0	0	0	0	0	0	1	0	0	0	0	4	5	5	5	4	5	5	5	5	5	5	5
8	99	Akwa ibom	etinan	ekpeneobom	62	1	3	6		1	1		1	2		#NULL!	0	1	2	1	1	2	1	1	1	2	2	1	#NULL!	1	0	2	1	1	0	3	#NULL!	5	4	3	5	4	2	2	1	4	5	5	5
6	60	delta	ethiope east	ugheh	62	2	2	3		1	2	trader	2	2		#NULL!	2	1	2	2	1	0	2	0	0	1	1	0	1	1	1	1	1	1	0	0	0	2	3	3	3	2	3	3	4	3	4	5	5
9	34	cross river	obubra	imabana itamtet	62	2	5	8		1	1		2	2		10000	3	1	40	2	3	3	2	2	3	3	2	2	#NULL!	3	2	3	1	2	2	2	#NULL!	5	5	5	2	1	3	5	5	5	5	4	5
5	106	Ebonyi	ebonyi	mile 4	62	2	2	1		1	1	farmer	2	2		4000	7	1	3	3	2	2	2	2	1	0	0	0	1	0	0	0	0	0	2	1	2	5	5	5	5	5	5	5	5	5	5	5	5
2	8	Bayelsa	ogbia	otuasega	63	2	5	7	ogbia	1	4	retired teacher	1	2		1000	14	1	1	0	3	2	1	1	3	1	1	2	1	1	1	3	0	1	1	3	1	3	2	2	5	5	3	4	1	3	2	3	3
5	153	Ebonyi	ebonyi	inyimagu	64	1	2	1		1	1	farmer	2	2		4000	24	1	2	3	3	3	3	2	2	3	3	1	2	1	3	3	3	2	3	3	2	4	3	3	2	3	2	3	4	3	2	3	2
4	51	cross river	Ogoja	Moniaya	64	2	5	2		1	1	cleaner	3	2		10000	0	1	40	1	1	1	2	2	2	1	1	1	1	1	1	1	0	1	1	3	3	3	3	3	3	3	2	3	2	3	3	1	3
2	13	Bayelsa	ogbia	otuasega	64	1	5	7	ogbia	1	3	police officer	3	2		#NULL!	2	2	3	0	1	1	1	1	3	0	0	1	1	3	1	3	1	3	1	0	1	4	1	2	3	2	2	2	3	2	1	2	3
3	12	Anambra	ogbaru	iyiowa	64	2	3	1		1	1	farmer	2	2		2000	0	2	8	3	3	2	1	1	3	3	2	1	3	2	2	0	1	2	2	1	2	3	4	3	4	3	3	3	4	3	3	4	4
3	5	Anambra	ogbaru	okpoko	64	2	2	1		1	2	farmer	2	2		#NULL!	0	2	5	2	3	3	3	3	3	2	3	2	3	2	3	2	2	2	2	2	3	1	4	1	2	1	2	3	2	2	1	3	2
3	23	Anambra	ogbaru	ogbakuba	64	2	5	1		1	1	farmer	2	2		3000	2	2	4	2	2	3	2	2	2	1	2	0	2	2	3	1	0	2	0	2	2	3	5	3	4	3	3	5	3	3	3	2	5
2	47	Bayelsa	ogbia	otuabagi	64	1	2	4		1	2	crane operator	2	1	crane operator	2200	5	1	19	3	1	1	1	2	2	1	2	1	1	2	1	3	2	2	1	0	2	3	4	2	2	3	3	2	3	2	4	4	1
5	109	Ebonyi	ebonyi	ebonyi	65	1	2	1		1	1	farmer	2	2		3000	9	1	4	3	2	0	1	2	1	2	1	0	2	1	1	2	2	2	1	0	2	5	2	2	2	1	2	3	2	2	3	3	3
5	5	Ebonyi	Ebonyi	Amainyima	65	2	5	1		1	1	farmer	1	2		#NULL!	4	1	15	3	3	3	3	3	3	2	3	2	3	3	3	3	3	3	3	1	1	1	1	1	1	1	2	2	1	2	1	1	1
4	52	cross river	Ogoja	Moniaya	65	1	5	2		1	2	cleaner	3	2		10000	0	1	52	1	2	2	2	1	2	1	3	1	3	3	2	2	1	1	3	1	2	2	2	2	3	3	4	3	2	3	3	3	2
5	2	Ebonyi	Ebonyi	Umuozoke	65	2	2	1		1	1	farmer	1	2		4000	7	1	10	3	3	0	2	0	2	3	1	2	3	3	3	3	2	3	2	1	1	1	1	1	1	1	1	1	1	1	1	2	2
9	33	cross river	obubra	ofumbongha No 4	65	2	2	7		1	1	farmer	2	2		#NULL!	4	1	5	0	1	0	2	1	1	0	0	0	1	0	2	1	2	0	1	0	#NULL!	3	2	4	3	4	2	3	4	4	5	5	3
5	76	Ebonyi	Ebonyi	Mile 4 Ohatekwe	65	2	2	1		1	1	farmer	1	2		2000	2	1	6	1	3	2	2	2	2	3	3	3	3	3	3	3	2	2	2	3	2	2	2	2	2	2	2	2	2	2	2	2	1
5	71	Ebonyi	ebonyi		65	2	2	1		1	1	farmer	2	2		#NULL!	4	1	#NULL!	2	1	1	2	3	2	2	1	1	3	1	1	1	2	2	2	2	3	2	4	3	3	2	3	4	3	3	3	4	3
8	31	Akwa ibom	etinan	ekpeneobom	65	2	3	6		1	1	dependant	1	2		2000	4	1	7	1	1	1	2	2	2	2	1	2	#NULL!	2	2	1	1	1	1	1	#NULL!	3	3	3	2	2	3	2	3	2	3	2	3
8	32	Akwa ibom	etinan	ekpeneobom	65	2	2	6		1	1	trader	2	2		2000	9	1	7	2	2	2	1	2	1	1	2	1	#NULL!	1	1	2	2	2	0	0	#NULL!	2	2	3	2	3	2	4	3	4	3	4	3
8	114	Akwa ibom	etinan	ekpeneobom	65	1	3	6		1	2	farmer	2	2		2000	2	1	6	1	1	2	1	0	3	0	0	2	#NULL!	1	0	2	0	1	1	3	#NULL!	5	4	3	5	4	2	2	1	3	5	5	5
5	70	Ebonyi	Ebonyi	Ohatekwe	65	1	2	1		1	2	farmer	1	2		#NULL!	8	1	7	3	3	3	3	3	3	2	2	2	3	2	3	2	3	2	3	2	1	2	1	1	1	1	1	1	1	2	2	3	1
4	32	cross river	Ogoja	Okuku Yala	65	1	2	8	Tiv	1	2	brick layer	2	1	meson man	1500	4	1	5	2	3	2	1	3	3	1	2	1	2	2	2	3	0	1	1	1	3	1	2	1	3	4	2	3	2	3	3	5	3
5	17	Ebonyi	ebonyi	mile 4	65	2	2	1		1	1	farmer	2	2		10000	5	1	4	3	3	3	3	3	3	0	0	3	2	3	3	0	3	3	3	0	1	5	5	5	5	5	5	5	5	5	5	5	5
5	83	Ebonyi	ebonyi	mbeke ishieke	65	1	2	1		1	1	farmer	2	2		5000	7	1	6	3	2	2	3	1	2	2	1	2	0	2	2	3	3	2	2	2	0	4	5	5	3	4	3	5	4	3	4	5	5
3	31	Anambra	ogbaru	okpoko	65	1	2	1		1	2	driver	2	2		20000	6	2	5	0	2	1	1	3	2	3	2	2	2	0	1	0	2	2	0	0	2	3	5	4	3	3	4	5	5	5	5	4	4
5	95	Ebonyi	ebonyi	ndiagu amagu	65	2	2	1		1	1	farmer	2	2		#NULL!	5	1	10	1	1	0	3	0	1	0	3	0	1	0	0	0	1	0	0	0	1	5	3	3	3	4	3	4	3	4	3	4	3
6	20	delta	ethiope east	emelaja	65	2	4	3		1	1	farmer	2	2		#NULL!	7	1	6	0	0	0	2	1	1	0	0	0	2	1	1	1	0	1	2	1	2	3	4	4	5	4	1	1	1	5	1	3	4
5	92	Ebonyi	ebonyi	ndufu echara	65	2	2	1		1	1	farmer	2	2		#NULL!	2	1	1	3	0	0	2	0	1	0	0	0	1	0	0	1	1	0	0	1	1	3	4	2	3	3	4	4	3	3	3	4	4
5	162	Ebonyi	ebonyi	nkalikmki	65	1	2	1		3	2	harberlist	2	2		#NULL!	11	1	9	2	0	0	2	1	0	1	1	0	1	0	0	0	0	0	0	0	1	4	4	4	4	4	4	4	4	4	4	4	4
5	113	Ebonyi	ebonyi	edomia	65	2	5	1		1	1	farmer	2	2		5000	3	1	4	1	1	0	1	0	0	1	2	0	1	1	2	0	1	0	0	0	1	5	4	4	5	2	3	4	3	4	3	3	4
1	7	cross river	calabar south	okpn eyo	65	1	2	2		1	3	teacher	3	2		3500	7	1	5	0	0	0	0	0	0	0	0	0	1	0	0	0	0	0	0	0	1	4	4	4	4	3	3	4	4	3	4	4	3
5	1	Ebonyi	Ebonyi	Amainyima	67	1	2	1		1	2	farmer	1	2		10000	5	1	10	1	1	1	1	0	1	2	0	0	1	2	1	1	0	1	2	3	4	2	4	1	2	3	2	3	2	3	3	3	2
4	59	cross river	Ogoja	Moniaya	67	1	4	2		1	2	trader	1	2		5000	0	1	18	3	3	2	2	2	3	1	2	1	3	3	3	2	1	1	2	2	2	3	3	1	2	3	2	2	3	3	2	3	3
5	10	Ebonyi	Ebonyi		67	1	2	1		1	1	farmer	1	2		#NULL!	0	1	#NULL!	3	3	1	3	2	3	2	2	3	3	3	3	3	2	2	3	1	2	1	3	1	1	1	1	1	1	1	2	2	1
1	23	cross river	calabar south	nsetika layout	67	1	2	2		1	3		1	2		#NULL!	5	1	7	0	1	1	2	2	2	1	2	1	#NULL!	1	3	2	2	1	3	2	1	2	2	4	3	2	2	2	2	3	2	3	3
5	59	Ebonyi	ebonyi	ishieke	67	1	2	1		1	1	farmer	2	2		3000	11	1	2	2	2	3	3	0	1	1	1	0	1	2	2	3	2	1	1	0	1	4	5	4	4	3	3	5	5	4	3	4	3
6	27	delta	ethiope east	ewu ugheth	67	2	2	3		1	1	farmer	2	2		#NULL!	6	1	7	0	0	0	1	0	0	1	0	0	0	0	1	1	0	0	0	0	0	1	1	1	1	1	2	3	3	3	3	3	4
4	18	cross river	Ogoja	Bekwarra	68	2	5	8	Ekoi	1	1	farmer	1	2		5000	7	1	3	2	2	1	2	1	1	1	0	1	1	2	2	1	0	0	2	3	4	3	4	1	1	4	3	4	3	3	3	5	3
5	28	Ebonyi	Ebonyi	Ishieke	68	1	2	1		1	1	farmer	1	2		3000	6	1	3	3	3	3	3	3	3	3	3	3	3	3	3	1	3	3	3	2	2	2	2	2	2	2	1	2	2	2	2	2	2
5	61	Ebonyi	Ebonyi	Ndufu echara	68	2	2	1		1	1	farmer	1	2		#NULL!	7	1	5	0	3	3	3	1	3	3	1	0	3	3	3	3	3	3	3	1	1	1	2	1	5	1	1	1	1	1	1	1	1
10	1	Anambra	Anambra east	umuoba	68	1	2	1		1	1	farmer	2	2		26000	5	1	6	1	3	3	3	3	3	3	2	3	2	3	1	0	1	1	0	0	3	3	3	3	3	3	5	5	3	3	5	4	3
6	49	delta	ethiope east	jesse	68	1	2	3		1	2	farmer	2	2		#NULL!	1	1	6	3	0	0	3	0	0	3	3	0	0	0	1	3	0	0	0	0	1	5	3	5	4	5	4	5	5	5	4	5	4
5	30	Ebonyi	Ebonyi	Ishieke	69	2	5	1		1	1	farmer	1	2		5000	6	1	5	3	3	3	3	3	3	3	3	3	3	3	3	1	3	3	3	2	2	2	2	2	2	2	1	2	2	2	2	2	2
5	55	Ebonyi	ebonyi	ndeze	69	2	2	1		1	1	farmer	2	2		3000	10	1	4	3	2	0	3	1	1	0	1	0	1	2	2	0	1	3	0	0	2	3	5	4	5	4	4	5	5	5	5	4	5
4	60	cross river	Ogoja	Moniaya	70	2	5	2		1	2	farmer	1	2		10000	0	1	43	3	2	3	3	1	1	2	3	0	2	2	2	2	1	2	1	3	3	3	2	1	1	4	2	2	2	3	3	2	2
4	55	cross river	Ogoja	Moniaya	70	2	5	2		1	2	farmer	1	2		10000	0	1	42	0	2	2	2	1	2	1	2	0	1	2	2	1	1	0	0	3	2	3	1	2	1	2	2	3	2	2	3	1	2
2	23	Bayelsa	ogbia	ogbia town	70	2	5	4		1	1		1	2		#NULL!	6	1	2	2	1	2	1	1	1	2	1	2	2	1	1	1	1	0	2	1	1	2	3	3	3	2	3	3	3	3	2	3	4
3	51	Anambra	ogbaru	ogbakuba	70	1	2	1		1	2	farmer	2	2		45000	4	2	5	1	1	1	2	1	2	3	1	1	3	1	1	1	3	2	1	1	2	4	3	1	4	2	4	4	2	2	2	2	2
4	58	cross river	Ogoja	Moniaya	70	2	4	2		1	1	farmer	1	2		10000	0	1	50	2	2	3	2	2	1	1	1	0	2	2	2	2	1	1	2	3	2	3	1	1	3	3	2	2	1	3	2	1	2
4	57	cross river	Ogoja	Moniaya	70	2	5	2		1	1	farmer	1	2		5000	0	1	40	2	3	3	3	3	3	2	3	1	2	2	2	2	2	1	3	2	2	3	1	1	2	2	1	1	1	2	1	1	2
5	69	Ebonyi	Ebonyi		70	2	2	1		1	1	farmer	1	2		#NULL!	4	1	20	3	3	3	3	3	3	2	3	3	2	2	2	3	3	3	3	2	#NULL!	1	2	1	1	2	1	2	1	2	2	3	1
5	8	Ebonyi	Ebonyi	Amainyima	70	1	1	1		1	1	farmer	1	2		#NULL!	2	1	20	3	2	2	3	2	3	3	3	2	3	3	3	3	3	3	3	1	1	1	1	1	1	1	1	1	1	1	1	1	1
5	37	Ebonyi	Ebonyi	Mile 4 Ohatekwe	70	2	2	1		1	1	farmer	1	2		#NULL!	9	1	45	3	3	3	3	3	3	3	3	3	1	1	1	1	1	1	1	3	3	2	3	3	2	2	2	3	2	2	3	2	3
5	42	Ebonyi	Ebonyi	Ndulor Ukwagba	70	1	2	1		3	1	farmer	1	2		2000	7	1	10	3	3	2	2	3	3	3	2	2	3	3	3	3	3	3	3	2	1	1	1	1	1	1	1	1	2	2	1	1	1
5	13	Ebonyi	Ebonyi	Ohatakwe	70	1	1	1		1	2	farmer	1	2		500	5	1	1	3	3	3	3	3	3	3	3	3	3	3	3	3	3	3	3	1	1	1	1	1	1	1	1	1	1	1	1	1	1
5	12	Ebonyi	Ebonyi	Ebonyi	70	1	2	1		1	1	farmer	1	2		500	6	1	17	3	3	3	3	3	3	3	3	3	3	3	3	3	3	3	3	1	1	1	1	1	1	1	1	1	1	1	1	1	1
5	17	Ebonyi	Ebonyi	Ebonyi	70	2	4	1		1	1	farmer	1	2		500	1	1	#NULL!	2	3	2	3	2	3	2	2	2	3	3	3	3	3	3	2	1	1	1	2	1	1	1	1	1	1	1	1	2	1
5	163	Ebonyi	ebonyi	agalegu	70	2	5	1		1	1	farmer	2	2		#NULL!	3	1	5	2	2	3	3	2	2	3	2	2	#NULL!	2	3	3	2	2	2	2	3	4	4	3	5	2	4	5	5	5	5	5	4
8	45	Akwa ibom	etinan	etim ekilo	70	1	1	6		1	1	farmer	2	2		#NULL!	0	1	3	1	1	1	3	1	1	1	1	1	#NULL!	2	2	1	3	3	2	1	#NULL!	5	5	5	5	5	3	5	5	5	5	5	5
5	160	Ebonyi	ebonyi	aminyima	70	2	5	1		3	1	farmer	2	2		#NULL!	5	1	6	1	1	2	0	2	1	1	1	0	1	1	2	1	0	0	0	1	1	3	4	3	5	3	4	5	4	4	3	5	4
6	34	delta	ethiope east	TBL camp	70	2	4	3		1	1	farmer	2	1	soap making	#NULL!	7	1	8	3	2	3	2	0	0	0	0	0	#NULL!	0	0	2	1	0	0	0	0	3	3	3	3	4	5	4	3	5	3	1	4
3	14	Anambra	ogbaru	okpoko	71	1	5	1		1	3	business	2	2		20000	5	2	5	2	2	3	2	2	1	2	1	1	2	1	3	3	1	1	2	2	1	2	2	2	3	3	2	3	2	2	2	4	4
8	66	Akwa ibom	etinan	ekpeneobom	72	1	5	8	anang	1	2	farmer	2	2		40000	13	1	5	1	3	2	2	2	1	3	2	2	#NULL!	1	1	2	1	3	1	3	#NULL!	3	3	4	5	2	3	3	3	4	4	4	3
4	53	cross river	Ogoja	Moniaya	72	1	4	2		1	2	farmer	1	2		10000	0	1	50	1	2	0	1	0	3	2	3	3	2	2	2	2	1	2	1	2	1	2	3	4	3	3	2	2	3	3	3	1	2
5	61	Ebonyi	ebonyi	ishieke	72	1	2	1		1	1	farmer	2	2		#NULL!	5	1	2	2	3	3	3	1	1	2	3	1	2	3	2	3	2	3	0	1	2	4	4	4	5	2	2	3	4	3	2	3	4
5	100	Ebonyi	ebonyi	mile 4	72	2	2	1		1	1	farmer	2	2		7500	9	1	3	1	1	1	1	0	1	2	0	0	2	2	1	0	0	0	0	0	2	3	3	3	3	1	3	4	3	3	4	3	3
5	9	Ebonyi	Ebonyi	Nkaliki	73	1	2	1		1	2	farmer	1	2		10000	6	1	15	2	2	1	2	1	1	2	3	0	2	3	2	3	2	0	2	3	2	2	4	1	1	4	2	4	2	3	3	2	3
3	35	Anambra	ogbaru	okpoko	73	2	2	1		1	2	trader	2	2		15000	11	2	4	1	3	2	1	3	2	1	2	2	2	3	2	2	1	1	1	2	2	5	4	4	3	3	4	4	3	3	3	4	4
6	7	delta	ethiope east	omosumm	73	1	2	3		1	2	farmer	2	2		#NULL!	5	1	4	2	0	0	1	0	0	0	0	0	1	2	2	0	0	0	0	0	0	5	5	4	3	3	4	3	3	4	5	3	5
6	56	delta	ethiope east	over hu	74	1	2	3		1	3	farmer	2	2		#NULL!	6	1	7	3	3	3	3	2	2	2	0	3	2	3	3	3	3	2	3	3	2	3	2	3	4	2	2	2	1	1	3	2	2
3	48	Anambra	ogbaru	ogbakuba	74	2	5	1		1	3		1	2		#NULL!	0	2	3	1	1	0	1	1	1	1	3	1	2	0	1	1	3	1	1	1	2	2	2	2	2	1	2	2	3	3	3	3	3
5	74	Ebonyi	Ebonyi	Leprosy camp	74	1	2	1		1	2	farmer	1	2		5000	8	1	10	1	1	1	3	3	3	2	2	3	3	2	2	2	2	2	3	2	2	2	3	1	1	3	2	3	2	3	3	3	2
6	74	delta	ethiope east	agbaka	74	2	5	3		1	1	farmer	2	2		#NULL!	3	1	7	3	2	2	2	0	1	1	0	0	1	3	2	2	1	1	2	2	1	3	2	2	2	3	3	3	2	2	3	3	2
6	53	delta	ethiope east	TBL eku	74	1	2	7	itshekiri	1	3	farmer	2	2		#NULL!	5	1	7	3	0	0	0	0	0	0	0	0	0	0	0	0	0	0	0	0	0	5	5	5	5	5	5	5	5	5	5	5	5
5	48	Ebonyi	Ebonyi	Ndiagu Amagu	75	2	2	1		3	1	farmer	1	2		#NULL!	12	1	10	0	3	3	3	1	3	1	1	0	3	1	3	3	1	3	3	1	2	2	3	1	5	1	1	1	1	1	1	2	1
5	24	Ebonyi	Ebonyi		75	1	2	1		3	2	farmer	1	2		500	7	1	10	2	3	1	2	1	3	2	2	1	3	2	3	2	3	2	3	2	1	1	2	1	1	1	1	2	1	2	1	2	1
5	16	Ebonyi	Ebonyi	Ebonyi	75	2	2	1		3	1	farmer	1	2		400	9	1	1	3	3	3	3	3	3	3	3	3	3	3	3	3	3	3	3	1	1	1	1	1	1	1	1	1	1	1	1	1	1
8	116	Akwa ibom	etinan	ekpeneobom	75	2	1	6		1	1	farmer	2	2		#NULL!	5	1	4	3	1	2	1	2	1	1	3	2	#NULL!	2	1	1	1	3	1	2	#NULL!	5	5	5	3	3	3	5	5	5	5	5	5
6	55	delta	ethiope east	eku	75	2	4	3		1	2	trader	2	2		30000	2	1	7	3	0	0	2	1	1	2	1	0	2	0	0	0	0	0	2	1	0	5	4	3	3	3	3	4	4	3	4	5	4
5	22	Ebonyi	ebonyi	azuagbala ndekum	75	2	2	1		1	2	farmer	2	2		2000	7	1	4	1	2	0	3	1	0	0	0	0	0	0	0	0	0	0	0	0	0	5	5	5	5	5	5	5	5	5	5	5	5
6	24	delta	ethiope east	amai	75	2	5	#NULL!		1	1		1	2		#NULL!	0	1	7	0	0	1	0	3	3	1	3	0	#NULL!	0	1	0	0	3	0	0	1	3	2	2	4	4	4	4	4	4	4	4	4
5	60	Ebonyi	ebonyi	ishieke	76	1	2	1		1	1	farmer	2	2		4000	18	1	2	1	1	2	2	0	1	2	3	1	1	3	2	3	2	1	1	0	2	4	4	3	3	4	3	5	5	4	4	5	5
8	18	Akwa ibom	etinan	ekpeneobom	76	1	2	6		1	2	farmer	2	2		7000	6	1	6	1	1	0	1	1	1	1	1	1	#NULL!	1	1	1	1	1	1	1	#NULL!	5	3	3	3	3	3	5	5	5	3	3	3
4	4	cross river	Ogoja	Ogberia-mbube	76	2	5	8	mbube east	1	1	farmer	1	2		#NULL!	1	1	3	0	0	1	1	0	0	0	0	0	0	1	2	1	0	0	0	3	5	3	2	2	2	5	3	4	2	4	3	5	3
2	11	Bayelsa	ogbia	otuasega	77	1	2	7	ogbia	1	3	artisan	2	2		70000	10	2	3	0	3	1	1	1	3	1	0	1	1	1	1	3	1	1	1	0	1	3	2	2	3	3	2	2	2	2	2	3	2
5	108	Ebonyi	ebonyi	mile 4	77	2	2	1		3	1	farmer	2	2		3000	7	1	3	1	2	2	2	1	2	2	0	0	2	2	2	1	1	1	1	1	2	3	3	3	3	1	2	3	3	3	3	3	3
2	7	Bayelsa	ogbia	otuasega	77	1	3	7	ogbia	1	1		1	2		#NULL!	3	2	4	1	3	1	3	1	3	1	2	0	1	1	2	3	1	2	1	0	1	3	4	3	4	2	2	2	1	1	2	3	2
10	5	Anambra	Anambra east	umuaga uhani	79	2	2	1		1	1	farmer	2	2		23000	6	2	3	3	3	1	3	0	0	3	0	3	2	3	1	1	0	3	3	3	2	5	1	3	5	5	3	5	5	1	1	3	3
6	52	delta	ethiope east	TBL eku	80	2	5	3		1	2	farmer	2	2		8000	10	1	6	3	1	1	0	0	1	1	0	0	1	1	1	1	0	1	0	1	1	3	3	3	3	2	4	3	3	3	3	3	2
6	62	delta	ethiope east	TBL eku	80	2	5	3		1	1		1	2		5000	4	1	6	0	1	1	1	0	1	1	1	0	#NULL!	0	0	0	1	1	1	0	1	3	3	2	3	2	3	2	3	4	4	2	1
6	3	delta	ethiope east		80	1	2	5		1	2	farmer	2	1	tailoring	10000	10	1	4	0	1	1	1	0	1	1	1	0	1	1	1	1	1	0	0	0	1	2	3	4	4	2	3	4	4	3	3	2	2
6	44	delta	ethiope east	umuset kwele	80	1	5	7	ukwuani	3	1	farmer	2	2		#NULL!	3	1	3	0	0	0	0	0	0	0	0	0	1	0	0	0	0	0	0	0	1	1	1	1	1	2	2	2	2	2	2	2	3
5	165	Ebonyi	ebonyi	agalegu	82	1	2	1		3	2	farmer	2	2		#NULL!	8	1	3	3	0	1	3	1	1	1	2	0	2	1	1	1	1	0	0	0	1	5	5	3	5	2	5	5	4	5	4	5	5
5	3	Ebonyi	Ebonyi	Nkuliki	83	2	2	1		1	1	farmer	1	2		#NULL!	5	1	15	1	2	2	2	1	3	1	1	0	2	2	1	1	1	2	3	2	2	3	3	1	3	3	3	4	1	3	4	3	3
6	57	delta	ethiope east	emounu orogun	84	2	5	3		1	1	farmer	2	2		#NULL!	4	1	7	1	0	0	1	0	3	2	1	3	3	3	3	3	2	1	2	0	2	4	2	2	3	2	2	2	2	2	3	2	3
5	6	Ebonyi	Ebonyi	Nkaliki	85	1	2	1		1	1	farmer	1	2		5000	7	1	20	3	3	2	3	1	3	3	3	2	3	3	3	3	3	3	3	2	3	2	3	1	1	2	1	3	2	2	3	3	3
5	124	Ebonyi	ebonyi	ohatekwe ishieke	85	1	2	1		3	1	farmer	2	2		10000	7	1	4	1	2	0	1	3	1	1	0	0	1	1	1	0	1	0	0	2	2	1	4	2	2	2	2	2	4	4	4	4	4
5	171	Ebonyi	ebonyi	agalegu	85	2	5	1		3	1	farmer	2	2		#NULL!	11	1	7	2	0	1	3	1	1	3	1	0	0	1	3	1	3	1	1	0	2	2	5	3	5	1	4	4	4	5	5	5	5
[truncated: 29 more columns]
